# Supplementary material for: Acidity suppresses CD8 + T-cell function by perturbing IL-2, mTORC1, and c-Myc signaling
Source: EMBO J. 2024 Sep 16;43(21):8. doi: 10.1038/s44318-024-00235-w (PMC11535206; doi:10.1038/s44318-024-00235-w)
Supplement: Supplementary file 3 — Source data Fig. 1 [file 44318_2024_235_MOESM3_ESM.zip]

Archive with 15 entries (7 files):
- Figure 1/
- Figure 1/1A/
- Figure 1/1A/Fig1A.xls
- Figure 1/1B/
- Figure 1/1B/Fig1B.xls
- Figure 1/1C/
- Figure 1/1C/Fig1C.xls
- Figure 1/1D/
- Figure 1/1D/Fig1D.xls
- Figure 1/1E/
- Figure 1/1E/Fig1E.xls
- Figure 1/1F-G/
- Figure 1/1F-G/Fig1F+G.xls
- Figure 1/1H/
- Figure 1/1H/Fig1H.xls
