# Supplementary material for: Acidity suppresses CD8 + T-cell function by perturbing IL-2, mTORC1, and c-Myc signaling
Source: EMBO J. 2024 Sep 16;43(21):8. doi: 10.1038/s44318-024-00235-w (PMC11535206; doi:10.1038/s44318-024-00235-w)
Supplement: Supplementary file 3 — Source data Fig. 1 [file 44318_2024_235_MOESM3_ESM.zip › Figure 1/1A/Fig1A.xls]

## Sheet: Fig1A
Tumor cell Viability (%)
		pH7.4					pH7					pH6.6					pH7.4 + antigen					pH7 + antigen					pH6.6 +antigen
	Biological replicate	1	2	3	4	5	1	2	3	4	5	1	2	3	4	5	1	2	3	4	5	1	2	3	4	5	1	2	3	4	5
CTL:Tumor ratio	0	97	97	97	93.9	93.9	96.75	96.75	96.75	92.9	92.9	97.4	97.4	97.4	91.2	91.2	96.85	96.85	96.85	94.6	94.6	97	97	97	95.7	95.7	97.5	97.5	97.5	96	96
	0.37037				93	93.2				91.3	91.1				91.2	89.1				74.5	73.1				74.5	68.9				75.4	68.8
	1.11111				90	89.6				88.7	87				88.6	87.5				48.8	42.8				45.9	35.5				38.7	36.4
	3.33333	92.6	96	92.2	83.2	79.3	92.1	95.2	91.8	80.8	75.2	97.6	95.4	94.1	81.8	80.6	21	26.8	20.7	21.8	17.3	20.7	28.8	18.5	19.2	13.2		26.6	17.5	20	16
	10	88.3	91.7	86.8			87.5	90	85.3			86.3	92.5	87.9			12	14.3	8.61			15.4	15.7	11.1			12.8	13.7	12.2
	30	82.1	86	74.4			76.7	83.7	70.1			79.8	88.5	80.9			7.11	6.15	4.7			8.98	7.4	6.27			8.59	10.5	8.32
Calculated killing (%) = (Tumor cell viability without CTL - Tumor cell viability in presence of CTLs) *100 / Tumor cell viability without CTL
		pH7.4					pH7					pH6.6					pH7.4 + antigen					pH7 + antigen					pH6.6 +antigen
	Biological replicate	1	2	3	4	5	1	2	3	4	5	1	2	3	4	5	1	2	3	4	5	1	2	3	4	5	1	2	3	4	5
CTL:Tumor ratio	0	0	0	0	0	0	0	0	0	0	0	0	0	0	0	0	0	0	0	0	0	0	0	0	0	0	0	0	0	0	0
	0.37037				0.958466	0.745474				1.72228	1.93757				0	2.30263				21.2474	22.7273				22.1526	28.0042				21.4583	28.3333
	1.11111				4.15335	4.57934				4.52099	6.35091				2.85088	4.05702				48.4144	54.7569				52.0376	62.9049				59.6875	62.0833
	3.33333	4.53608	1.03093	4.94845	11.3951	15.5485	4.8062	1.60207	5.11628	13.0248	19.0527	-0.205339	2.05339	3.38809	10.307	11.6228	78.317	72.3283	78.6267	76.9556	81.7125	78.6598	70.3093	80.9278	79.9373	86.2069		72.7179	82.0513	79.1667	83.3333
	10	8.96907	5.46392	10.5155			9.56072	6.97674	11.8346			11.3963	5.0308	9.75359			87.6097	85.2349	91.11			84.1237	83.8144	88.5567			86.8718	85.9487	87.4872
	30	15.3608	11.3402	23.299			20.7235	13.4884	27.5452			18.0698	9.13758	16.9405			92.6588	93.65	95.1471			90.7423	92.3711	93.5361			91.1897	89.2308	91.4667
