# Supplementary material for: Acidity suppresses CD8 + T-cell function by perturbing IL-2, mTORC1, and c-Myc signaling
Source: EMBO J. 2024 Sep 16;43(21):8. doi: 10.1038/s44318-024-00235-w (PMC11535206; doi:10.1038/s44318-024-00235-w)
Supplement: Supplementary file 3 — Source data Fig. 1 [file 44318_2024_235_MOESM3_ESM.zip › Figure 1/1B/Fig1B.xls]

## Sheet: Fig1B
Tumor cell Viability (%)
Tumor alone		pH7.4			pH7			pH6.6
	Biological replicate	1	2	3	1	2	3	1	2	3
Antigen pulsing dose	0nM	94.8	94.8	94.8	96.7	96.7	96.7	95.4	95.4	95.4
	0.001nM	94.2	94.2	94.2	96.4	96.4	96.4	96.1	96.1	96.1
	0.01nM	95.7	95.7	95.7	95.3	95.3	95.3	96.2	96.2	96.2
	0.1nM	94.3	94.3	94.3	94.4	94.4	94.4	96.8	96.8	96.8
	1nM	95.4	95.4	95.4	95.5	95.5	95.5	95.7	95.7	95.7
Tumor + CTL		pH7.4			pH7			pH6.6
	Biological replicate	1	2	3	1	2	3	1	2	3
Antigen pulsing dose	0nM	82.2	81.5	79	77	77.9	75.7	81.5	83.3	86.9
	0.001nM	65.3	67.8	66	62.7	65.5	61.9	76.2	66.7	74
	0.01nM	26.8	27.1	23.1	19.4	20.3	18.3	30.5	33.2	29.6
	0.1nM	7.71	10.2	7.54	6.64	4.68	4.8	9.66	7.48	9.68
	1nM	7.61	5.21	6.24	3.36	4.99	4.18	6.98	6.07	8.93
Calculated killing (%) = (Tumor cell viability without CTL - Tumor cell viability in presence of CTLs) *100 / Tumor cell viability without CTL
		pH7.4			pH7			pH6.6
	Biological replicate	1	2	3	1	2	3	1	2	3
Antigen pulsing dose	0nM	13.2911	14.0295	16.6667	20.3723	19.4416	21.7166	14.5702	12.6834	8.90985
	0.001nM	30.6794	28.0255	29.9363	34.9585	32.0539	35.7884	20.7076	30.5931	22.9969
	0.01nM	71.9958	71.6823	75.8621	79.6432	78.6988	80.7975	68.2952	65.4886	69.2308
	0.1nM	91.824	89.1835	92.0042	92.9661	95.0424	94.9153	90.0207	92.2727	90
	1nM	92.0231	94.5388	93.4591	96.4817	94.7749	95.623	92.7064	93.6573	90.6688
