# Supplementary material for: Acidity suppresses CD8 + T-cell function by perturbing IL-2, mTORC1, and c-Myc signaling
Source: EMBO J. 2024 Sep 16;43(21):8. doi: 10.1038/s44318-024-00235-w (PMC11535206; doi:10.1038/s44318-024-00235-w)
Supplement: Supplementary file 3 — Source data Fig. 1 [file 44318_2024_235_MOESM3_ESM.zip › Figure 1/1C/Fig1C.xls]

## Sheet: Fig1C
Tumor cell Viability (%)
	Tumor alone															CTL + tumor
Antigen pulsing concentration	0			0.01nM			0.1nM			1nM			1000nM			0			0.01nM			0.1nM			1nM			1000nM
Biological replicate	1	2	3	1	2	3	1	2	3	1	2	3	1	2	3	1	2	3	1	2	3	1	2	3	1	2	3	1	2	3
pH7.4	92.9	92.9	92.9	92.6	92.6	92.6	93.3	93.3	93.3	90.3	90.3	90.3	92.9	92.9	92.9	85.7	78.2	87.5	84.3	77	84.3	80.9	62.8	79.1	67.3	42	58.2	65.3	35.7	54.3
pH7	93.9	93.9	93.9	92.7	92.7	92.7	91.3	91.3	91.3	93	93	93	93.8	93.8	93.8	86	77.3	86.6	83.1	74.4	83.9	80.3	63.9	80.7	66.1	40.2	62.9	60	29.4	54.3
pH6.6	95.3	95.3	95.3	94.2	94.2	94.2	94.6	94.6	94.6	95.5	95.5	95.5	94.5	94.5	94.5	90.9	87.6	91.6	90.9	86.6	91.3	87.5	82.4	88.1	79.1	63.5	79.9	71.8	53.4	69.5
Calculated killing (%) = (Tumor cell viability without CTL - Tumor cell viability in presence of CTLs) *100 / Tumor cell viability without CTL
	CTL + tumor
Antigen pulsing concentration	0			0.01nM			0.1nM			1nM			1000nM
Biological replicate	1	2	3	1	2	3	1	2	3	1	2	3	1	2	3
pH7.4	7.75027	15.8235	5.8127	8.96328	16.8467	8.96328	13.2905	32.6902	15.2197	25.4707	53.4884	35.5482	29.7094	61.5716	41.5501
pH7	8.41321	17.6784	7.77423	10.356	19.7411	9.49299	12.0482	30.011	11.6101	28.9247	56.7742	32.3656	36.0341	68.6567	42.1109
pH6.6	4.617	8.07975	3.88248	3.50318	8.06794	3.07856	7.50529	12.8964	6.87104	17.1728	33.5079	16.3351	24.0212	43.4921	26.455
Calculated Antigen-specific killing (%) = (Killing at defined antigen dose - Killing without antigen pulsing) *100 /(100 - Killing without antigen pulsing)
	CTL + tumor
Antigen pulsing concentration	0			0.01nM			0.1nM			1nM			1000nM
Biological replicate	1	2	3	1	2	3	1	2	3	1	2	3	1	2	3
pH7.4	0	0	0	1.31492	1.21552	3.34502	6.00565	20.0374	9.98757	19.2091	44.7451	31.5706	23.804	54.3478	37.9429
pH7	0	0	0	2.12125	2.50568	1.86364	3.9689	14.981	4.15919	22.3957	47.4915	26.6643	30.1582	61.9258	37.2311
pH6.6	0	0	0	-1.16773	-0.0128455	-0.836393	3.02809	5.24004	3.10928	13.1635	27.6632	12.9556	20.3434	38.525	23.4843
Calculated Normalized antigen-specific killing (%) = Antigen-specific killing at defined condition *100 / Antigen-specific killing at pH7.4 1000nM
	CTL + tumor
Antigen pulsing concentration	0			0.01nM			0.1nM			1nM			1000nM
Biological replicate	1	2	3	1	2	3	1	2	3	1	2	3	1	2	3
pH7.4	0	0	0	5.52397	2.23656	8.81593	25.2296	36.8688	26.3227	80.6972	82.3311	83.2056	100	100	100
pH7	0	0	0	8.91131	4.61046	4.91171	16.6733	27.565	10.9617	94.084	87.3845	70.2749	126.694	113.944	98.1241
pH6.6	0	0	0	-4.9056	-0.0236357	-2.20435	12.721	9.64167	8.19463	55.2998	50.9003	34.145	85.4623	70.8861	61.8939
