# Supplementary material for: Acidity suppresses CD8 + T-cell function by perturbing IL-2, mTORC1, and c-Myc signaling
Source: EMBO J. 2024 Sep 16;43(21):8. doi: 10.1038/s44318-024-00235-w (PMC11535206; doi:10.1038/s44318-024-00235-w)
Supplement: Supplementary file 3 — Source data Fig. 1 [file 44318_2024_235_MOESM3_ESM.zip › Figure 1/1D/Fig1D.xls]

## Sheet: Fig1D
IFNg secretion (ng/mL)
		pH7.4				pH7				pH6.6				pH7.4 + a-CD3				pH7 + a-CD3				pH6.6 + a-CD3
Biological replicate		1	2	3	4	1	2	3	4	1	2	3	4	1	2	3	4	1	2	3	4	1	2	3	4
Time (day)	0	0	0	0	0	0	0	0	0	0	0	0	0	0	0	0	0	0	0	0	0	0	0	0	0
	1	0	0	0	0	0	0	0	0	0	0	0	0	706.582	714.105	859.074	688.108	608.265	572.657	869.244	846.912	32.015	36.383	31.574	22.5648
	2	0	0	0	0	0	0	0	0	0	0	0	0	813.828	758.086	1230.59	1091.92	898.108	769.263	1389.23	1716.61	36.053	36.369	39.4654	28.5682
	3	0	0	0	0	0	0	0	0	0	0	0	0		742.306	2245.76	1424.49		853.33	2140.41	1908.71		22.2205	45.6298	26.4364
IL-2 secretion (pg/mL)
		pH7.4				pH7				pH6.6				pH7.4 + a-CD3				pH7 + a-CD3				pH6.6 + a-CD3
Biological replicate		1	2	3	4	1	2	3	4	1	2	3	4	1	2	3	4	1	2	3	4	1	2	3	4
Time (day)	0	0	0	0	0	0	0	0	0	0	0	0	0	0	0	0	0	0	0	0	0	0	0	0	0
	1	0	0	0	0	0	0	0	0	0	0	0	0	3146.43	2795.53	4991.3	4692.85	1816.95	1250.85	2885	2384.65	15.375	9.675	40.78	40.235
	2	0	0	0	0	0	0	0	0	0	0	0	0	2845.07	1939.95	3991.95	3369.55	1385.83	622.75	1743.55	1782.3	10.775	4.675	23.2	22.16
	3	0	0	0	0	0	0	0	0	0	0	0	0		1770.58	2590.3	2987.6		120.375	714.86	587.94		2.05	17.02	14.31
TNF secretion (pg/mL)
		pH7.4				pH7				pH6.6				pH7.4 + a-CD3				pH7 + a-CD3				pH6.6 + a-CD3
Biological replicate		1	2	3	4	1	2	3	4	1	2	3	4	1	2	3	4	1	2	3	4	1	2	3	4
Time (day)	0	0	0	0	0	0	0	0	0	0	0	0	0	0	0	0	0	0	0	0	0	0	0	0	0
	1	0	0	0	0	0	0	0	0	0	0	0	0	8484.2	6684.2	8985.75	8222.5	3103.56	2400.08	5099.65	3962.15	66.28	54.8	278.26	198.79
	2	0	0	0	0	0	0	0	0	0	0	0	0	6267.08	5558.88	8360.8	7209.5	2402.8	1951.92	3403.95	3222.35	0	0	187.72	126.02
	3	0	0	0	0	0	0	0	0	0	0	0	0		4750.36	7265.75	6913.8		1811.84	2745.4	2564.25		0	141.48	120.62
