# Supplementary material for: Acidity suppresses CD8 + T-cell function by perturbing IL-2, mTORC1, and c-Myc signaling
Source: EMBO J. 2024 Sep 16;43(21):8. doi: 10.1038/s44318-024-00235-w (PMC11535206; doi:10.1038/s44318-024-00235-w)
Supplement: Supplementary file 3 — Source data Fig. 1 [file 44318_2024_235_MOESM3_ESM.zip › Figure 1/1E/Fig1E.xls]

## Sheet: Fig1E
Mean cell division number
		pH7.4				pH7				pH6.6
Biological replicate		1	2	3	4	1	2	3	4	1	2	3	4
Time (day)	0	0	0	0	0	0	0	0	0	0	0	0	0
	1	0.711723	0.551147	0.945134	1.02263	0.71069	0.759182	0.932877	0.951882	0.211553	0.312331	0.45029	0.659332
	2	2.98089	3.40094	2.82317	3.27871	2.59249	3.06425	1.94039	2.30014	0.278642	0.202737	0.441009	0.581629
	3	5.68654	6.19079	5.01249	5.54477	5.04383	5.63998	3.70608	3.97361	0.428286	0.544645	0.915321	0.995158
