# Supplementary material for: Acidity suppresses CD8 + T-cell function by perturbing IL-2, mTORC1, and c-Myc signaling
Source: EMBO J. 2024 Sep 16;43(21):8. doi: 10.1038/s44318-024-00235-w (PMC11535206; doi:10.1038/s44318-024-00235-w)
Supplement: Supplementary file 3 — Source data Fig. 1 [file 44318_2024_235_MOESM3_ESM.zip › Figure 1/1F-G/Fig1F+G.xls]

## Sheet: Fig1F+G
Mean cell division number
	Constant pH																								pH neutralization during TCR-independant signaling																								pH neutralization during TCR signaling
	pH7.4				pH7				pH6.6				pH7.4				pH7				pH6.6				pH7.4				pH7				pH6.6				pH7.4				pH7				pH6.6				pH7.4
	-IL-2												+IL-2												-IL-2												+IL-2												-IL-2
Biological replicate	1	2	3	4	1	2	3	4	1	2	3	4	1	2	3	4	1	2	3	4	1	2	3	4	1	2	3	4	1	2	3	4	1	2	3	4	1	2	3	4	1	2	3	4	1	2	3	4	1
no stimulation	0.167	0.167	0.25	0.5	0	0.286	0.167	0.75	0.10011	0.10143	0.169783	0.25035	4.86405	5.32693	3.44632	3.89048	3.2531	3.50835	2.39105	2.74513	0.268173	0.49714	0.288544	0.463332	0.222	0.167	1.5	0.75	0.167	0.5005	0.572	1	0	0.154	0.375	0.2	4.5078	5.24915	3.61737	3.97957	4.2397	4.49515	3.21574	3.63234	2.58657	2.82431	2.07048	2.1895	0.167
a-CD3	6.24113	6.45515	5.21116	5.77188	5.52697	5.69	3.78842	4.40901	0.64847	0.864393	0.69333	0.97419	6.22481	6.31177	5.01521	5.58359	5.332	5.51296	3.56348	4.23244	0.96136	1.16929	0.878541	1.15766	5.96209	6.36822	5.44416	5.59519	6.41852	6.78811	5.25555	5.48964	2.5948	2.48253	2.62166	2.64486	6.4822	6.21521	5.12374	5.61303	6.5098	6.63078	4.95456	5.4188	4.30373	4.17592	3.48514	3.69911	6.30027
[truncated: 23 more columns]
