# Supplementary material for: Acidity suppresses CD8 + T-cell function by perturbing IL-2, mTORC1, and c-Myc signaling
Source: EMBO J. 2024 Sep 16;43(21):8. doi: 10.1038/s44318-024-00235-w (PMC11535206; doi:10.1038/s44318-024-00235-w)
Supplement: Supplementary file 3 — Source data Fig. 1 [file 44318_2024_235_MOESM3_ESM.zip › Figure 1/1H/Fig1H.xls]

## Sheet: Fig1H
IFNg secretion (ng/mL)
	Constant pH				pH neutralization during TCR-independent signaling				pH neutralization during TCR signaling
Biological replicate	1	2	3	4	1	2	3	4	1	2	3	4
pH7.4	1312.38	776.55	1544.25	1122.67	1085.86	669.512	1353.05	1104.16	895.234	674.514	1270.79	1217.93
pH7	1176.04	922.554	1720.81	1086.17	943.746	695.462	1085.68	974.822	1222.31	896.284	1331.22	1196
pH6.6	25.7226	24.0416	50.4544	23.8666	24.4576	27.4078	45.0872	27.7352	587.958	454.504	2000	2000
IL-2 secretion (pg/mL)
	Constant pH				pH neutralization during TCR-independent signaling				pH neutralization during TCR signaling
Biological replicate	1	2	3	4	1	2	3	4	1	2	3	4
pH7.4	3142.2	1541.75	3515.35	2823	2887.85	1179.05	3176.5	3151.25	2205.85	1651.35	3195.7	3763.85
pH7	499.81	63.96	1028.97	547.53	573.17	60.17	930.87	884.49	2767.75	1874.95	3635.55	3306.4
pH6.6	12.4779	9.95905	21.07	18.165	3.79043	4.15725	0	0	3209.4	2380.9	4420.25	4719.15
TNF secretion (pg/mL)
	Constant pH				pH neutralization during TCR-independent signaling				pH neutralization during TCR signaling
Biological replicate	1	2	3	4	1	2	3	4	1	2	3	4
pH7.4	6644.5	5301.65	7370.7	5841.05	6204.6	4728.4	6493.05	6047.8	4863.05	4887.25	6122	6652.2
pH7	2219.25	1823.95	2722.95	2086.05	2725.5	2507.1	3002.7	2867.85	2454.25	2549.25	3154.5	3286.35
pH6.6	113.42	120.65	152.24	97.46	250.72	292.07	248.785	234.47	431.5	458.75	550.47	673.32
