# Supplementary material for: Acidity suppresses CD8 + T-cell function by perturbing IL-2, mTORC1, and c-Myc signaling
Source: EMBO J. 2024 Sep 16;43(21):8. doi: 10.1038/s44318-024-00235-w (PMC11535206; doi:10.1038/s44318-024-00235-w)
Supplement: Supplementary file 4 — Source data Fig. 2 [file 44318_2024_235_MOESM4_ESM.zip]

Archive with 9 entries (4 files):
- Figure 2/
- Figure 2/2A/
- Figure 2/2A/Fig2A.xls
- Figure 2/2B/
- Figure 2/2B/Fig2B.xls
- Figure 2/2C/
- Figure 2/2C/Fig2C.xls
- Figure 2/2D/
- Figure 2/2D/Fig2D.xls
