# Supplementary material for: Acidity suppresses CD8 + T-cell function by perturbing IL-2, mTORC1, and c-Myc signaling
Source: EMBO J. 2024 Sep 16;43(21):8. doi: 10.1038/s44318-024-00235-w (PMC11535206; doi:10.1038/s44318-024-00235-w)
Supplement: Supplementary file 4 — Source data Fig. 2 [file 44318_2024_235_MOESM4_ESM.zip › Figure 2/2A/Fig2A.xls]

## Sheet: Fig2A
Mean cell division number
		pH7.4						pH7						pH6.6						pH7.4+IL-2						pH7+IL-2						pH6.6+IL-2
	Biological replicate	1	2	3	4	5	6	1	2	3	4	5	6	1	2	3	4	5	6	1	2	3	4	5	6	1	2	3	4	5	6	1	2	3	4	5	6
Time (day)	0	0	0	0				0	0	0				0	0	0				0	0	0	0			0	0	0	0			0	0	0	0
	1	0.097878	0.113011	0.110156				0.126937	0.106643	0.102579				0.083442	0.13436	0.051479				0.438196	0.635398	0.57098	0.736847			0.311971	0.403389	0.378047	0.481882			0.181693	0.233523	0.333167	0.530848
	2	0	0	0				0	0	0				0	0	0				2.13196	2.2077	1.95921	2.20978			1.09355	1.24472	1.01134	1.28175			0.146828	0.180146	0.249125	0.292445
	3	0	0	0				0	0	0				0	0	0				4.4162	4.65653	3.79304	3.78492	2.9865	3.09849	3.02462	3.40108	2.85756	2.80692	1.90544	1.99074	0.350155	0.37483	0.452484	0.429858	0.298511	0.276579
Viability (%)
		pH7.4												pH7												pH6.6												pH7.4+IL-2
	Biological replicate	1	2	3	4	5	6	7	8	9	10	11	12	1	2	3	4	5	6	7	8	9	10	11	12	1	2	3	4	5	6	7	8	9	10	11	12	1	2	3	4	5	6	7	8	9	10	11	12
Time (day)	0	67.5	63	72.7	67.3									67.5	63	72.7	67.3									67.5	63	72.7	67.3									67.5	63	72.7	67.3
	1	16.1	16.7	21	20.8	34	15.4	14.1						16.3	16.2	22.7	22.9	30.7	11.2	14						21.6	19.6	29.4	31.6	37.7	19.2	22.5						52.8	50.1	66.2	66.9	56.2	29.9	37.1
	2	0.69	1.04	1.14	1.21	4.44	0.53	0.83						1.2	1.12	1.68	1.29	3.11	0.56	0.58						4.2	4.45	6	5.13	8.26	2.54	2.91						67.8	65.5	78	80	68.7	71.5	66.4
	3	0.18	0.23	0.023	0.03				0.8	1.11	2.81	2.29	2.73	0.16	0.19	0.065	0.038				0.94	1.19	2.4	2.71	2.77	0.63	0.85	0.77	0.69				1.6	2.22	4.25	4.37	4.34	78.7	75.7	85.9	85.6				78.6	84.8	90.3	88.5	92.9
[truncated: 24 more columns]
