# Supplementary material for: Acidity suppresses CD8 + T-cell function by perturbing IL-2, mTORC1, and c-Myc signaling
Source: EMBO J. 2024 Sep 16;43(21):8. doi: 10.1038/s44318-024-00235-w (PMC11535206; doi:10.1038/s44318-024-00235-w)
Supplement: Supplementary file 4 — Source data Fig. 2 [file 44318_2024_235_MOESM4_ESM.zip › Figure 2/2B/Fig2B.xls]

## Sheet: Fig2B
CD25 expression (% relative to pH7.4 without IL-2)
Biological replicate	pH7.4	pH7	pH6.6	pH6.2	pH7.4+IL-2	pH7+IL-2	pH6.6+IL-2	pH6.2+IL-2
1	100	142.722	148.307	100.851	146.27	98.5787	96.0648	93.1969
2	100	127.078	120.79	83.5209	117.896	79.4628	77.6784	93.4129
3	100	133.466	130.149	91.7725	115.861	78.2936	82.2428	81.2347
CD122 expression (% relative to pH7.4 without IL-2)
Biological replicate	pH7.4	pH7	pH6.6	pH6.2	pH7.4+IL-2	pH7+IL-2	pH6.6+IL-2	pH6.2+IL-2
1	100	120.251	68.3915	25.8982	26.052	26.5142	17.4152	8.92636
2	100	97.9029	57.5177	25.526	33.1957	26.5671	19.9413	15.0799
3	100	119.314	75.3603	30.7401	33.0947	31.2974	22.5775	14.9005
CD132 expression (% relative to pH7.4 without IL-2)
Biological replicate	pH7.4	pH7	pH6.6	pH6.2	pH7.4+IL-2	pH7+IL-2	pH6.6+IL-2	pH6.2+IL-2
1	100	102.242	57.508	15.6174	53.2975	52.805	35.2287	15.6294
2	100	64.9256	32.1367	10.2474	65.6009	30.3914	20.0099	9.54446
3	100	80.6334	39.5864	12.6638	97.494	55.5882	31.1255	15.0389
