# Supplementary material for: Acidity suppresses CD8 + T-cell function by perturbing IL-2, mTORC1, and c-Myc signaling
Source: EMBO J. 2024 Sep 16;43(21):8. doi: 10.1038/s44318-024-00235-w (PMC11535206; doi:10.1038/s44318-024-00235-w)
Supplement: Supplementary file 4 — Source data Fig. 2 [file 44318_2024_235_MOESM4_ESM.zip › Figure 2/2C/Fig2C.xls]

## Sheet: Fig2C
MFI Isotype
Biological replicate	pH7.4	pH7	pH6.6	pH6.2	pH7.4+IL-2	pH7+IL-2	pH6.6+IL-2	pH6.2+IL-2
1	1690	1645	1537	1547	1915	1628	1542	1516
2	1766	1639	1569	1656	1730	1617	1617	1516
3	1537	1516	1451	1808	1601	1542	1476	1461
MFI Ab
Biological replicate	pH7.4	pH7	pH6.6	pH6.2	pH7.4+IL-2	pH7+IL-2	pH6.6+IL-2	pH6.2+IL-2
1	42524	48688	34474	13965	14348	10160	7543	5487
2	35661	33667	23518	9989	10982	6978	6325	5180
3	32218	36764	25422	10057	10871	7620	6053	4696
Specific staining = (MFI Ab/MFI Iso)-1
Biological replicate	pH7.4	pH7	pH6.6	pH6.2	pH7.4+IL-2	pH7+IL-2	pH6.6+IL-2	pH6.2+IL-2
1	24.1621	28.5976	21.4294	8.02715	6.49243	5.24079	3.8917	2.61939
2	19.1931	19.5412	13.9892	5.032	5.34798	3.3154	2.91156	2.41689
3	19.9616	23.2507	16.5203	4.5625	5.79013	3.94163	3.10095	2.21424
IL-2 binding capacity (% as compared to pH7.4 without IL-2)
Biological replicate	pH7.4	pH7	pH6.6	pH6.2	pH7.4+IL-2	pH7+IL-2	pH6.6+IL-2	pH6.2+IL-2
1	100	118.357	88.6901	33.222	26.8703	21.6901	16.1066	10.8409
2	100	101.814	72.8865	26.2178	27.8641	17.2739	15.1699	12.5925
3	100	116.477	82.7605	22.8564	29.0063	19.7461	15.5346	11.0925
