# Supplementary material for: Acidity suppresses CD8 + T-cell function by perturbing IL-2, mTORC1, and c-Myc signaling
Source: EMBO J. 2024 Sep 16;43(21):8. doi: 10.1038/s44318-024-00235-w (PMC11535206; doi:10.1038/s44318-024-00235-w)
Supplement: Supplementary file 4 — Source data Fig. 2 [file 44318_2024_235_MOESM4_ESM.zip › Figure 2/2D/Fig2D.xls]

## Sheet: Fig2D
MFI Iso
Biological replicate	pH7.4	pH7	pH6.6	pH6.2
1	1471	1471	1451	1456
2	1427	1422	1427	1417
3	1375	1352	1352	1356
MFI Ab
Biological replicate	pH7.4	pH7	pH6.6	pH6.2
1	15198	16994	11992	5695
2	11476	12919	7909	3731
3	12702	14643	9431	4344
Specific staining = (MFI Ab/MFI Iso)-1
Biological replicate	pH7.4	pH7	pH6.6	pH6.2
1	9.33175	10.5527	7.26465	2.9114
2	7.04205	8.08509	4.5424	1.63303
3	8.23782	9.83062	5.97559	2.20354
IL-2 binding (% as compared to pH7.4)
Biological replicate	pH7.4	pH7	pH6.6	pH6.2
1	100	113.084	77.8487	31.1989
2	100	114.812	64.5039	23.1897
3	100	119.335	72.5385	26.7491
