# Supplementary material for: Acidity suppresses CD8 + T-cell function by perturbing IL-2, mTORC1, and c-Myc signaling
Source: EMBO J. 2024 Sep 16;43(21):8. doi: 10.1038/s44318-024-00235-w (PMC11535206; doi:10.1038/s44318-024-00235-w)
Supplement: Supplementary file 5 — Source data Fig. 3 [file 44318_2024_235_MOESM5_ESM.zip]

Archive with 7 entries (3 files):
- Figure 3/
- Figure 3/3A/
- Figure 3/3A/Fig3A.xls
- Figure 3/3B/
- Figure 3/3B/Fig3B.xls
- Figure 3/3C/
- Figure 3/3C/Fig3C.xls
