# Supplementary material for: Acidity suppresses CD8 + T-cell function by perturbing IL-2, mTORC1, and c-Myc signaling
Source: EMBO J. 2024 Sep 16;43(21):8. doi: 10.1038/s44318-024-00235-w (PMC11535206; doi:10.1038/s44318-024-00235-w)
Supplement: Supplementary file 5 — Source data Fig. 3 [file 44318_2024_235_MOESM5_ESM.zip › Figure 3/3A/Fig3A.xls]

## Sheet: Fig3A
p-JAK1/JAK1 (% as compared to "pH7.4+IL-2")
	Biological replicate
	1	2	3	4	5
pH7.4	1.95529	2.45636	4.62121	9.13438	2.68151
pH7	1.74665	3.88582	7.99595	5.50616	2.71269
pH6.6	2.31821	4.5308	5.54426	8.11494	2.3832
pH6.2	2.22699	6.81177	5.78428	14.2242	4.07147
pH7.4+IL-2	100	100	100	100	100
pH7+IL-2	119.046	100.059	86.4222	91.36	101.498
pH6.6+IL-2	89.2785	78.8855	65.9833	44.725	92.3764
pH6.2+IL-2	52.2788	54.4791	58.9252	34.1767	77.098
p-JAK3/JAK3 (% as compared to "pH7.4+IL-2")
	Biological replicate
	1	2	3	4	5	6
pH7.4	6.25062	15.075	6.93195	18.8435	29.393	18.5014
pH7	6.88055	13.0067	8.2584	15.5117	29.748	18.6975
pH6.6	8.97293	15.1351	12.9087	24.1438	33.7767	13.2783
pH6.2	6.38038	14.755	7.42654	40.7437	36.8265	13.7897
pH7.4+IL-2	100	100	100	100	100	100
pH7+IL-2	95.0494	95.9128	110.66	83.7966	80.4041	102.906
pH6.6+IL-2	43.5226	94.4029	79.8214	60.6836	71.2463	81.4936
pH6.2+IL-2	21.6254	52.6296	52.1427	46.9279	76.5972	67.5115
p-STAT5/STAT5 (% as compared to "pH7.4+IL-2")
	Biological replicate
	1	2	3	4	5	6	7
pH7.4	0	0	0	0	0	0	0
pH7	0	0	0	0	0	0	0
pH6.6	0	0	0	0	0	0	0
pH6.2	0	0	0	0	0	0	0
pH7.4+IL-2	100	100	100	100	100	100	100
pH7+IL-2	76.7209	84.8033	85.1327	92.5701	88.0813	74.5354	97.1679
pH6.6+IL-2	60.1235	75.2722	51.4152	84.4787	92.548	91.5788	79.9727
pH6.2+IL-2	17.339	27.4028	11.5441	52.4934	68.6965	64.7786	58.7401
