# Supplementary material for: Acidity suppresses CD8 + T-cell function by perturbing IL-2, mTORC1, and c-Myc signaling
Source: EMBO J. 2024 Sep 16;43(21):8. doi: 10.1038/s44318-024-00235-w (PMC11535206; doi:10.1038/s44318-024-00235-w)
Supplement: Supplementary file 5 — Source data Fig. 3 [file 44318_2024_235_MOESM5_ESM.zip › Figure 3/3B/Fig3B.xls]

## Sheet: Fig3B
p-p70S6K/p70S6K (% as compared to "pH7.4+IL-2")
	Biological replicate
	1	2	3	4
pH7.4	0	14.3109	8.12904	0
pH7	0	22.6691	16.0513	0
pH6.6	0	23.7103	8.76475	0
pH6.2	0	23.1002	20.8161	0
pH7.4+IL-2	100	100	100	100
pH7+IL-2	48.0604	65.1082	76.618	67.5591
pH6.6+IL-2	17.7316	29.5663	19.5309	22.5686
pH6.2+IL-2	10.9054	19.0013	17.6436	11.9568
p-ERK/ERK (% as compared to "pH7.4+IL-2")
	Biological replicate
	1	2	3	4	5
pH7.4	19.5617	34.8492	27.5504	8.23953	25.7906
pH7	15.403	27.3384	15.3286	7.59066	27.9146
pH6.6	12.3687	46.9176	19.4988	8.73469	44.0157
pH6.2	8.08081	38.444	10.3612	6.88468	26.0069
pH7.4+IL-2	100	100	100	100	100
pH7+IL-2	99.3559	93.6004	94.3134	87.7481	93.4322
pH6.6+IL-2	57.6668	142.034	143.151	101.641	139.486
pH6.2+IL-2	50.5657	119.443	28.122	71.7314	113.61
c-Myc/b-actin (% as compared to "pH7.4+IL-2")
	Biological replicate
	1	2	3	4	5
pH7.4	5.43516	5.92504	2.05154	1.35238	5.21466
pH7	5.81326	6.63771	3.64668	1.22117	3.34607
pH6.6	2.63621	10.4226	3.66597	2.16815	2.33151
pH6.2	4.70784	12.2139	2.52804	5.77198	0.330522
pH7.4+IL-2	100	100	100	100	100
pH7+IL-2	47.1468	57.6678	68.5975	65.3231	84.2911
pH6.6+IL-2	6.5348	9.71547	7.25023	11.2542	9.98882
pH6.2+IL-2	3.95748	6.44908	2.76758	5.60877	6.42082
