# Supplementary material for: Acidity suppresses CD8 + T-cell function by perturbing IL-2, mTORC1, and c-Myc signaling
Source: EMBO J. 2024 Sep 16;43(21):8. doi: 10.1038/s44318-024-00235-w (PMC11535206; doi:10.1038/s44318-024-00235-w)
Supplement: Supplementary file 5 — Source data Fig. 3 [file 44318_2024_235_MOESM5_ESM.zip › Figure 3/3C/Fig3C.xls]

## Sheet: Fig3C
p-JAK1/JAK1 (% as compared to "pH7.4+IL-2 200IU/mL")
	pH7.4				pH6.6
	Biological replicate
IL-2 (IU/mL)	1	2	3	4	1	2	3	4
0	0.922097	2.46219	1.81426	2.87304	2.1972	1.10266	0.857139	1.61114
2	32.5827	32.3408	42.2366	36.5716	11.1844	12.9242	20.8451	18.9256
20	101.503	113.434	100.287	94.2043	44.1366	45.5033	54.755	49.2671
200	100	100	100	100	51.3063	55.9406	58.6223	55.4414
2000	96.2186	133.724	78.7802	90.8403	63.1726	81.2028	66.005	42.6706
p-JAK3/JAK3 (% as compared to "pH7.4+IL-2 200IU/mL")
	pH7.4				pH6.6
	Biological replicate
IL-2 (IU/mL)	1	2	3	4	1	2	3	4
0	1.6739	3.41861	0.0452836	0.112305	2.92261	3.35314	0.248437	0.403856
2	28.4881	17.3366	35.3241	34.7111	17.2004	14.885	26.6782	23.7083
20	100.21	86.6557	81.8619	83.981	60.3009	57.4022	55.2485	81.0421
200	100	100	100	100	76.1438	90.8255	63.874	118.744
2000	111.677	102.785	93.6713	91.5394	124.872	78.9937	73.9536	119.098
p-STAT5/STAT5 (% as compared to "pH7.4+IL-2 200IU/mL")
	pH7.4				pH6.6
	Biological replicate
IL-2 (IU/mL)	1	2	3	4	1	2	3	4
0	0	0	0.057617	0.171289	0	0	0.0528485	0.0521529
2	25.0797	27.0429	45.9562	64.2886	14.6421	12.8604	23.179	23.9906
20	92.8428	86.0608	109.897	105.344	63.4628	58.8392	60.6586	64.4273
200	100	100	100	100	77.7483	74.6767	66.1245	69.8719
2000	97.5407	104.011	92.0879	98.349	78.2975	75.0396	66.137	62.8132
p-p70S6K/p70S6K (% as compared to "pH7.4+IL-2 200IU/mL")
	pH7.4				pH6.6
	Biological replicate
IL-2 (IU/mL)	1	2	3	4	1	2	3	4
0	13.0598	6.95124	1.20323	0.0476447	9.64798	5.1668	1.3693	1.39631
2	20.2455	16.8402	18.6177	15.2672	12.1127	7.20163	0.24998	4.36376
20	74.8951	84.0393	82.299	99.7988	16.1155	8.39832	3.51116	4.90448
200	100	100	100	100	15.5494	6.64586	1.61087	3.71678
2000	100.751	97.5732	105.065	125.589	21.0907	16.3494	3.5632	0.537983
c-Myc/b-actin (% as compared to "pH7.4+IL-2 200IU/mL")
	pH7.4				pH6.6
	Biological replicate
IL-2 (IU/mL)	1	2	3	4	1	2	3	4
0	4.58214	4.70817	2.83846	1.75031	4.29245	3.12909	0.610408	1.77903
2	21.3522	22.4501	44.229	32.4472	8.02782	9.83439	3.61123	4.46853
20	88.0115	83.2731	106.993	96.5221	15.0942	21.1003	10.6184	11.3387
200	100	100	100	100	21.1515	20.2633	14.2403	13.3954
2000	109.89	105.243	109.787	98.5484	16.3654	44.6358	12.6951	14.4237
