# Supplementary material for: Acidity suppresses CD8 + T-cell function by perturbing IL-2, mTORC1, and c-Myc signaling
Source: EMBO J. 2024 Sep 16;43(21):8. doi: 10.1038/s44318-024-00235-w (PMC11535206; doi:10.1038/s44318-024-00235-w)
Supplement: Supplementary file 6 — Source data Fig. 4 [file 44318_2024_235_MOESM6_ESM.zip]

Archive with 27 entries (24 files):
- Figure 4/
- Figure 4/4A/
- Figure 4/4A/actin-2min+ladder.Tif
- Figure 4/4A/actin-2min.tif
- Figure 4/4A/cmyc-10s+ladder.Tif
- Figure 4/4A/cmyc-10sec.tif
- Figure 4/4A/Fig4A.xls
- Figure 4/4A/p-p70S6K-7min30+ladder.Tif
- Figure 4/4A/p-p70S6K-7min30.tif
- Figure 4/4A/p70S6K-1min+ladder.Tif
- Figure 4/4A/p70S6K-1min.tif
- Figure 4/4B/
- Figure 4/4B/actin-7s+ladder.Tif
- Figure 4/4B/actin-7s.tif
- Figure 4/4B/erk-6s+ladder.Tif
- Figure 4/4B/erk-6s.tif
- Figure 4/4B/Fig4B.xls
- Figure 4/4B/perk-2min30+ladder.Tif
- Figure 4/4B/perk-2min30.tif
- Figure 4/4B/plcg1-4s+ladder.Tif
- Figure 4/4B/plcg1-4s.tif
- Figure 4/4B/pplcg-1min30+ladder.Tif
- Figure 4/4B/pplcg-1min30.tif
- Figure 4/4B/pslp76-45s+ladder.Tif
- Figure 4/4B/pslp76-45s.tif
- Figure 4/4B/slp76-1min45s+ladder.Tif
- Figure 4/4B/slp76-1min45s.tif
