# Supplementary material for: Acidity suppresses CD8 + T-cell function by perturbing IL-2, mTORC1, and c-Myc signaling
Source: EMBO J. 2024 Sep 16;43(21):8. doi: 10.1038/s44318-024-00235-w (PMC11535206; doi:10.1038/s44318-024-00235-w)
Supplement: Supplementary file 6 — Source data Fig. 4 [file 44318_2024_235_MOESM6_ESM.zip › Figure 4/4A/Fig4A.xls]

## Sheet: Fig4A
p-p70S6K/p70S6K (% as compared to "pH7.4+a-CD3 1ug/mL")
		pH7.4			pH6.6
	Biological replicate	1	2	3	1	2	3
[αCD3] µg/ml	0	0	0	0	0	0	0
	0.00625	9.49514	0.00741031	0.00591217	0.00689825	0.00917698	0.00493064
	0.0125	22.9635	18.6615	36.7227	11.7541	4.32107	0.00495961
	0.025	83.592	67.8126	74.2674	8.53804	7.94889	0.00411618
	0.05	104.225	55.6704	80.4574	9.27763	5.83227	5.53919
	1	100	100	100	23.832	15.1221	41.2884
	10	76.3336	95.1617	122.09	33.374	21.4161	41.3711
	20	98.6372	107.561	107.92	12.5931	19.8366	26.8099
c-Myc/b-actin (% as compared to "pH7.4+a-CD3 1ug/mL")
		pH7.4			pH6.6
	Biological replicate	1	2	3	1	2	3
[αCD3] µg/ml	0.0001	0	0	0	0	0	0
	0.00625	0.00549642	0.00414275	0.00329285	0.0050756	0.00382557	0.00321569
	0.0125	9.53586	12.3747	19.8446	0.00427279	0.00322048	7.42287
	0.025	74.3314	48.1091	65.4672	0.00386017	3.11611	15.1492
	0.05	110.301	82.014	94.4038	6.51368	3.04908	31.6312
	1	100	100	100	43.5145	39.6738	93.2586
	10	113.629	74.9345	109.497	110.611	41.2327	110.033
	20	115.971	56.4275	85.101	70.5476	54.26	104.697
