# Supplementary material for: Acidity suppresses CD8 + T-cell function by perturbing IL-2, mTORC1, and c-Myc signaling
Source: EMBO J. 2024 Sep 16;43(21):8. doi: 10.1038/s44318-024-00235-w (PMC11535206; doi:10.1038/s44318-024-00235-w)
Supplement: Supplementary file 6 — Source data Fig. 4 [file 44318_2024_235_MOESM6_ESM.zip › Figure 4/4B/Fig4B.xls]

## Sheet: Fig4B
p-SLP76/SLP76 (% as compared to "pH7.4+a-CD3 1ug/mL")
		pH7.4			pH6.6
	Biological replicate	1	2	3	1	2	3
[αCD3] µg/ml	0	0	0	8.69152	0	0	0.537297
	0.0125	2.26958	1.53292	3.81833	0.0956283	0.104053	1.70247
	0.025	19.5258	15.4496	22.693	1.05169	1.34823	1.94766
	0.05	59.5892	36.3536	48.2556	3.20882	3.85367	7.3466
	1	116.565	100.527	99.9625	62.1402	73.4067	91.8345
	10	100	100	100	89.7529	78.7833	93.8106
	20	97.6316	81.6327	88.0322	92.0351	78.2096	94.2024
p-ERK/ERK (% as compared to "pH7.4+a-CD3 1ug/mL")
		pH7.4			pH6.6
	Biological replicate	1	2	3	1	2	3
[αCD3] µg/ml	0	0.917193	0.266992	11.0801	1.08602	0.439024	0.295906
	0.0125	10.4274	9.15323	23.2187	3.28035	1.12279	3.11386
	0.025	35.6053	38.2519	48.4199	4.66373	2.34163	7.48043
	0.05	71.2476	53.4074	60.1692	9.51298	4.12681	19.8265
	1	116.76	94.0663	106.108	69.515	51.2667	105.924
	10	100	100	100	85.1874	56.3378	91.3868
	20	120.475	82.5763	119.664	85.1355	67.0025	92.118
p-PLCg1/PLCg1 (% as compared to "pH7.4+a-CD3 1ug/mL")
		pH7.4			pH6.6
	Biological replicate	1	2	3	1	2	3
[αCD3] µg/ml	0	47.3598	25.4386	25.6999	30.2705	38.1153	27.6185
	0.0125	98.4526	49.9239	62.2519	27.9311	26.5706	13.7565
	0.025	130.599	72.5706	73.3753	28.9788	18.5266	28.0389
	0.05	136.884	65.1569	76.9573	30.5123	28.1671	18.6353
	1	109.887	65.8016	71.3639	68.1949	84.4723	87.2312
	10	100	100	100	118.672	104.176	123.005
	20	127.611	79.3076	79.4553	138.265	115.531	74.9181
