# Supplementary material for: Acidity suppresses CD8 + T-cell function by perturbing IL-2, mTORC1, and c-Myc signaling
Source: EMBO J. 2024 Sep 16;43(21):8. doi: 10.1038/s44318-024-00235-w (PMC11535206; doi:10.1038/s44318-024-00235-w)
Supplement: Supplementary file 7 — Source data Fig. 5 [file 44318_2024_235_MOESM7_ESM.zip]

Archive with 30 entries (22 files):
- Figure 5/
- Figure 5/5A/
- Figure 5/5A/Fig5A.xls
- Figure 5/5B/
- Figure 5/5B/Fig5B.xls
- Figure 5/5C/
- Figure 5/5C/Fig5C.xls
- Figure 5/5D/
- Figure 5/5D/Fig5D.xls
- Figure 5/5E/
- Figure 5/5E/Fig5E.xls
- Figure 5/5F/
- Figure 5/5F/actin-2s.tif
- Figure 5/5F/actin-2s50+ladder.Tif
- Figure 5/5F/actin_for_pmyc-3s.tif
- Figure 5/5F/actin_for_pmyc-5s+ladder.Tif
- Figure 5/5F/Fig5F.xls
- Figure 5/5F/myc-30s+ladder.Tif
- Figure 5/5F/myc-30s.tif
- Figure 5/5F/pcmycSer-2min40+ladder.Tif
- Figure 5/5F/pcmycSer-2min40.tif
- Figure 5/5F/pcmycThr-3min+ladder.Tif
- Figure 5/5F/pcmycThr-3min.tif
- Figure 5/5G/
- Figure 5/5G/Fig5G.xls
- Figure 5/5G/gapdh-3s500+ladder.Tif
- Figure 5/5G/gapdh-3s500.tif
- Figure 5/5G/myc-50s+ladder.Tif
- Figure 5/5G/myc-50s.tif
- Figure 5/5G/myc-higher_exposure_time-1min40.Tif
