# Supplementary material for: Acidity suppresses CD8 + T-cell function by perturbing IL-2, mTORC1, and c-Myc signaling
Source: EMBO J. 2024 Sep 16;43(21):8. doi: 10.1038/s44318-024-00235-w (PMC11535206; doi:10.1038/s44318-024-00235-w)
Supplement: Supplementary file 7 — Source data Fig. 5 [file 44318_2024_235_MOESM7_ESM.zip › Figure 5/5A/Fig5A.xls]

## Sheet: Fig5A
p-JAK1/JAK1 (% as compared to "pH7.4+IL-2 240 minutes")
		pH7.4				pH6.6				pH7.4+IL-2				pH6.6+IL-2
	Biological replicate	1	2	3	4	1	2	3	4	1	2	3	4	1	2	3	4
Time (minute)	0	12.8282	17.5187	13.8372	7.69007	12.8282	17.5187	13.8372	7.69007	12.8282	17.5187	13.8372	7.69007	12.8282	17.5187	13.8372	7.69007
	5	18.9878	20.1309	11.5819	7.687	14.0794	21.2937	12.7379	8.46783	110.197	94.3978	116.39	68.5126	97.6017	90.2293	97.5429	66.8933
	15	11.2132	21.6087	10.8618	8.31968	13.0988	26.0612	9.94328	9.02219	122.18	126.636	120.265	70.1031	120.618	115.639	112.324	63.3906
	30	9.30272	15.1673	5.73114	6.23832	4.99417	12.2091	6.00625	9.54312	116.409	113.557	105.082	82.7387	89.7298	99.4537	88.5676	70.7719
	60	2.44314	13.0018			4.81344	14.9574			129.785	117.608	96.473	79.3078	91.2347	85.7161	71.671	48.1324
	240	0.598256	5.23147	2.40554	3.5195	1.11216	8.7878	4.59912	2.45694	100	100	100	100	72.912	67.665	63.558	48.4776
p-JAK3/JAK3 (% as compared to "pH7.4+IL-2 240 minutes")
		pH7.4			pH6.6			pH7.4+IL-2			pH6.6+IL-2
	Biological replicate	1	2	3	1	2	3	1	2	3	1	2	3
Time (minute)	0	51.9272	40.9538	29.759	51.9272	40.9538	29.759	51.9272	40.9538	29.759	51.9272	40.9538	29.759
	5	50.8417	32.6625	19.2132	51.0451	41.2758	28.9675	74.6635	58.4472	51.622	69.218	60.9648	53.1361
	15	57.9055	29.5817	33.0441	60.8055	32.0729	21.7774	67.9549	60.606	50.4792	77.9228	110.074	61.5942
	30	61.7772	28.4413	38.4435	51.7494	26.2892	32.4645	162.959	62.7692	75.6973	123.663	68.2854	55.5227
	60	38.6145			35.2322			89.5879	129.621	136.815	70.8512	101.987	110.363
	240	20.5057	7.1428	3.52412	17.1541	9.78357	3.55178	100	100	100	81.116	62.5666	66.9881
p-STAT5/STAT5 (% as compared to "pH7.4+IL-2 240 minutes")
		pH7.4				pH6.6				pH7.4+IL-2				pH6.6+IL-2
	Biological replicate	1	2	3	4	1	2	3	4	1	2	3	4	1	2	3	4
Time (minute)	0	3.19786	7.80234	1.59218	4.20895	3.19786	7.80234	1.59218	4.20895	3.19786	7.80234	1.59218	4.20895	3.19786	7.80234	1.59218	4.20895
	5	3.83227	5.85791	0.737794	2.45958	6.00605	6.87141	1.19903	1.75191	38.7486	43.3028	50.7463	70.5503	37.7742	39.7619	43.4387	64.4606
	15	2.15735	4.1038	0.55833	0.938463	3.34663	6.89929	1.69834	2.27914	99.7714	72.577	88.6985	106.158	137.915	74.4099	71.5998	103.135
	30	0.701552	1.44803	0	2.35982	1.22525	3.39919	0	1.16793	140.747	122.194	145.607	164.538	131.175	109.792	122.962	158.887
	60	0	0.3273			0	1.88092			132.493	134.791	96.5468	135.787	91.5709	109.718	78.3616	95.4181
	240	0	0.481292	0	0	0	1.72714	0	0	100	100	100	100	85.2574	80.0921	65.3487	84.8724
p-p70S6K/p70S6K (% as compared to "pH7.4+IL-2 240 minutes")
		pH7.4				pH6.6				pH7.4+IL-2				pH6.6+IL-2
	Biological replicate	1	2	3	4	1	2	3	4	1	2	3	4	1	2	3	4
Time (minute)	0	0.0361105	0.919799	1.96671	3.27059	0.0361105	0.919799	1.96671	3.27059	0.0361105	0.919799	1.96671	3.27059	0.0361105	0.919799	1.96671	3.27059
	5	13.1324	33.056	48.5231	26.5942	5.12824	13.4603	25.4234	3.36619	24.3991	54.5807	57.0451	43.0946	6.61612	28.3448	51.5927	3.31466
	15	17.9686	64.0895	60.8553	41.1414	5.99263	24.2982	33.7796	7.02407	35.1813	61.5191	98.1225	68.2398	10.043	28.668	51.5429	18.8203
	30	17.8637	59.2556	51.4125	11.4981	4.20427	17.0102	6.35283	0.702564	54.9617	69.6696	81.2903	52.0543	8.52101	35.3699	26.7043	8.70105
	60	16.2587	53.2437			3.64115	1.83939			124.842	131.851	134.585	87.1494	6.75941	1.66288	3.44287	4.38336
	240	7.84589	8.25871	7.57764	1.94058	8.30258	7.62245	4.68752	4.25731	100	100	100	100	3.89951	5.95185	4.00329	10.1886
c-Myc/b-actin (% as compared to "pH7.4+IL-2 240 minutes")
		pH7.4				pH6.6				pH7.4+IL-2				pH6.6+IL-2
	Biological replicate	1	2	3	4	1	2	3	4	1	2	3	4	1	2	3	4
Time (minute)	0	30.4345	78.3322	96.1919	38.5673	30.4345	78.3322	96.1919	38.5673	30.4345	78.3322	96.1919	38.5673	30.4345	78.3322	96.1919	38.5673
	5	34.847	66.9691	86.3367	36.4532	36.1096	69.6354	63.2909	36.897	30.2443	69.1379	77.6264	38.3894	31.2617	69.0874	92.0198	34.4934
	15	32.7411	60.8272	72.3815	35.5563	26.1568	67.9031	78.6797	27.3585	22.6997	72.1761	80.825	29.8484	24.1601	60.6307	54.2196	24.2834
	30	38.986	86.4506	82.7996	34.5778	42.948	102.577	77.5392	26.9747	43.2451	116.315	92.3916	44.3508	55.978	87.3108	87.701	39.1684
	60	46.6711	71.3791			44.3682	76.4972			93.2419	135.399	110.501	78.4567	60.9989	89.4571	70.0287	43.2786
	240	4.13199	7.15886	7.13059	0.782196	2.9126	7.61456	8.47965	2.83987	100	100	100	100	12.675	25.6163	22.7264	11.1316
