# Supplementary material for: Acidity suppresses CD8 + T-cell function by perturbing IL-2, mTORC1, and c-Myc signaling
Source: EMBO J. 2024 Sep 16;43(21):8. doi: 10.1038/s44318-024-00235-w (PMC11535206; doi:10.1038/s44318-024-00235-w)
Supplement: Supplementary file 7 — Source data Fig. 5 [file 44318_2024_235_MOESM7_ESM.zip › Figure 5/5B/Fig5B.xls]

## Sheet: Fig5B
p-p70S6K/p70S6K (% as compared to "pH7.4+IL-2")
		pH7.4+IL-2				pH6.6+IL-2				pH7.4+IL-2+Rapamycin
	Biological replicate	1	2	3	4	1	2	3	4	1	2	3	4
Time (hour)	0	82.3111	68.1942	61.9287	47.2222	82.3111	68.1942	61.9287	47.2222	82.3111	68.1942	61.9287	47.2222
	1	57.2469	80.0255	108.623	47.1742	15.7784	10.6778	5.53817	7.63163	9.24349	10.6778	5.53817	7.63163
	4	100	100	100	100	19.4096	18.197	14.548	9.38168	12.0022	6.49167	13.2138	4.08582
c-Myc/b-actin (% as compared to "pH7.4+IL-2")
	Condition	pH7.4+IL-2				pH6.6+IL-2				pH7.4+IL-2+Rapamycin
	Biological replicate	1	2	3	4	1	2	3	4	1	2	3	4
Time (hour)	0	69.5615	73.9728	119.026	105.332	69.5615	73.9728	119.026	105.332	69.5615	73.9728	119.026	105.332
	1	83.1799	77.4627	152.444	123.438	47.6326	53.1699	106.931	109.034	73.7577	53.1699	106.931	109.034
	4	100	100	100	100	23.5534	27.041	32.5811	25.6577	84.2598	79.928	88.8607	77.4614
