# Supplementary material for: Acidity suppresses CD8 + T-cell function by perturbing IL-2, mTORC1, and c-Myc signaling
Source: EMBO J. 2024 Sep 16;43(21):8. doi: 10.1038/s44318-024-00235-w (PMC11535206; doi:10.1038/s44318-024-00235-w)
Supplement: Supplementary file 7 — Source data Fig. 5 [file 44318_2024_235_MOESM7_ESM.zip › Figure 5/5C/Fig5C.xls]

## Sheet: Fig5C
Myc mRNA levels (% as compared to "pH7.4+ IL-2 200IU/mL")
		pH7.4				pH6.6
	Biological replicate	1	2	3	4	1	2	3	4
IL-2 (IU/mL)	0	8.83811	12.1672	10.26	10.81	13.2261	13.2912	10.04	11.37
	2	27.6464	38.0657	55.13	46.38	21.426	21.5122	18.94	22.02
	20	81.0074	109.862	89.47	97.06	34.3355	36.4607	37.02	50.13
	200	100	100	100	100	35.8191	45.1686	45.71	55.47
	2000	127.156	118.216	100.6	120.49	43.3489	94.3147	48.23	57.34
