# Supplementary material for: Acidity suppresses CD8 + T-cell function by perturbing IL-2, mTORC1, and c-Myc signaling
Source: EMBO J. 2024 Sep 16;43(21):8. doi: 10.1038/s44318-024-00235-w (PMC11535206; doi:10.1038/s44318-024-00235-w)
Supplement: Supplementary file 7 — Source data Fig. 5 [file 44318_2024_235_MOESM7_ESM.zip › Figure 5/5D/Fig5D.xls]

## Sheet: Fig5D
		pH7.4				pH6.6
Biological replicate	IL-2 (IU/mL)	p-JAK1/JAK1 (%)	p-JAK3/JAK3 (%)	p-STAT5/STAT5 (%)	Myc mRNA levels (%)	p-JAK1/JAK1 (%)	p-JAK3/JAK3 (%)	p-STAT5/STAT5 (%)	Myc mRNA levels (%)
1	0	0.922097	1.6739	0	8.83811	2.1972	2.92261	0	13.2261
	2	32.5827	28.4881	25.0797	27.6464	11.1844	17.2004	14.6421	21.426
	20	101.503	100.21	92.8428	81.0074	44.1366	60.3009	63.4628	34.3355
	200	100	100	100	100	51.3063	76.1438	77.7483	35.8191
	2000	96.2186	111.677	97.5407	127.156	63.1726	124.872	78.2975	43.3489
2	0	0.00877848	3.41861	0	12.1672	1.10266	3.35314	0	13.2912
	2	6.08041	17.3366	27.0429	38.0657	12.9242	14.885	12.8604	21.5122
	20	47.9986	86.6557	86.0608	109.862	45.5033	57.4022	58.8392	36.4607
	200	100	100	100	100	55.9406	90.8255	74.6767	45.1686
	2000	98.9957	102.785	104.011	118.216	81.2028	78.9937	75.0396	94.3147
3	0	1.81426	0.0452836	0.057617	10.26	0.857139	0.248437	0.0528485	10.04
	2	42.2366	35.3241	45.9562	55.13	20.8451	26.6782	23.179	18.94
	20	100.287	81.8619	109.897	89.47	54.755	55.2485	60.6586	37.02
	200	100	100	100	100	58.6223	63.874	66.1245	45.71
	2000	78.7802	93.6713	92.0879	100.6	66.005	73.9536	66.137	48.23
4	0	2.87304	0.112305	0.171289	10.81	1.61114	0.403856	0.0521529	11.37
	2	36.5716	34.7111	64.2886	46.38	18.9256	23.7083	23.9906	22.02
	20	94.2043	83.981	105.344	97.06	49.2671	81.0421	64.4273	50.13
	200	100	100	100	100	55.4414	118.744	69.8719	55.47
	2000	90.8403	91.5394	98.349	120.49	42.6706	119.098	62.8132	57.34
5	0	4.21955	19.2834	3.39643	10.1094	4.45305	14.9467	2.95128	12.8179
	2	22.9444	32.8217	27.1676	17.5674
	20	84.5857	74.0928	90.5912	49.3386
	200	100	100	100	100	92.4502	60.8676	73.9997	82.6747
6	0	4.09914	32.848	1.4653	9.50692	5.81519	20.4195	2.18299	10.2358
	2	22.6725	45.4236	26.6075	17.8763
	20	90.5873	91.9792	101.332	49.6397
	200	100	100	100	100	95.8414	73.7274	85.8711	81.2338
7	0	0.867223	21.0379	0	5.1872	7.14968	22.0495	0	5.59979
	2	34.3839	46.2164	58.8017	20.2996
	20	96.8993	93.5712	105.411	55.3412
	200	100	100	100	100	95.6894	102.508	87.1326	48.8069
8	0	4.76554	5.27364	0	4.56334	5.37581	8.18928	0	4.8855
	2	34.7373	27.9317	43.6071	19.4506
	20	95.1732	87.8403	103.922	48.6606
	200	100	100	100	100	81.5599	104.085	89.756	48.5618
			14.9467
			60.8676
			20.4195
			73.7274
			22.0495
			102.508
			8.18928
			104.085
