# Supplementary material for: Acidity suppresses CD8 + T-cell function by perturbing IL-2, mTORC1, and c-Myc signaling
Source: EMBO J. 2024 Sep 16;43(21):8. doi: 10.1038/s44318-024-00235-w (PMC11535206; doi:10.1038/s44318-024-00235-w)
Supplement: Supplementary file 7 — Source data Fig. 5 [file 44318_2024_235_MOESM7_ESM.zip › Figure 5/5E/Fig5E.xls]

## Sheet: Fig5E
Myc mRNA levels (% as compared to "pH7.4+IL-2 4 hours)
		pH7.4				pH6.6				pH7.4+IL-2				pH6.6+IL-2
	Biological replicate	1	2	3	4	1	2	3	4	1	2	3	4	1	2	3	4
Time (hour)	0	131.79	129.561	113.293	101.56	131.79	129.561	113.293	101.56	131.79	129.561	113.293	101.56	131.79	129.561	113.293	101.56
	1	57.9241	51.3353	60.8481	51.5769	57.4421	39.0239	48.834	51.3947	170.064	141.673	150.55	127.712	130.918	82.0331	105.578	103.546
	1.5	26.6192	21.6919	33.3359	36.8398	17.6786	10.4663	21.8125	20.9838	129.241	100.438	115.749	127.641	33.4472	22.2911	43.4585	39.0359
	2	15.0949	11.0875	15.7275	20.1188	7.16344	4.55834	8.19163	9.57178	70.4582	67.8096	71.3239	86.0002	20.1766	13.7192	22.7329	24.0036
	4	14.2542	12.0213	14.5808	13.1174	10.3874	9.90965	12.6836	10.6479	100	100	100	100	36.7992	47.4879	45.5483	37.157
c-Myc protein levels (% as compared to "pH7.4+IL-2 4 hours)
		pH7.4				pH6.6				pH7.4+IL-2				pH6.6+IL-2
	Biological replicate	1	2	3	4	1	2	3	4	1	2	3	4	1	2	3	4
Time (hour)	0	170.275	156.518	176.259	107.968	170.275	156.518	176.259	107.968	170.275	156.518	176.259	107.968	170.275	156.518	176.259	107.968
	1	169.024	125.773	152.153	112.616	149.285	124.765	122.806	120.472	272.974	270.971	257.244	206.64	181.466	169.065	162.292	144.574
	1.5	60.9086	61.5621	67.1924	60.0045	40.0739	44.596	49.1475	38.9387	222.374	175.238	199.823	173.058	73.2931	53.0487	78.4011	64
	2	27.5884	19.0224	24.6922	19.5125	13.7434	13.7539	18.6422	8.76103	156.025	106.398	133.046	92.5054	24.5358	17.7356	28.3391	19.5731
	4	9.17665	7.7224	13.2762	5.09339	5.04259	8.52794	9.47225	3.83965	100	100	100	100	17.5261	19.8736	21.7664	12.3363
