# Supplementary material for: Acidity suppresses CD8 + T-cell function by perturbing IL-2, mTORC1, and c-Myc signaling
Source: EMBO J. 2024 Sep 16;43(21):8. doi: 10.1038/s44318-024-00235-w (PMC11535206; doi:10.1038/s44318-024-00235-w)
Supplement: Supplementary file 7 — Source data Fig. 5 [file 44318_2024_235_MOESM7_ESM.zip › Figure 5/5F/Fig5F.xls]

## Sheet: Fig5F
p-c-MycThr/p-c-MycSer (% as compared to "pH7.4+IL-2 DMSO")
	pH7.4				pH7.4 + IL-2				pH6.6 + IL-2
Biological replicate	1	2	3	4	1	2	3	4	1	2	3	4
DMSO	76.8104	88.7088	41.2151	41.4148	100	100	100	100	150.92	174.974	113.079	105.469
GSKi	71.4173	79.1584	27.175	31.9833	57.5684	54.2353	60.8915	59.0463	88.4268	100.636	75.0286	53.1397
MG-132	132.978	127.373	110.747	113.445	126.286	119.773	139.67	136.478	119.666	128.23	125.672	106.836
c-Myc/b-actin (% as compared to "pH7.4+IL-2 DMSO")
	pH7.4				pH7.4 + IL-2				pH6.6 + IL-2
Biological replicate	1	2	3	4	1	2	3	4	1	2	3	4
DMSO	2.53411	1.30312	3.71491	2.4709	100	100	100	100	18.1229	20.9881	22.8996	26.3834
GSKi	8.79374	9.84021	11.3444	12.5128	112.992	122.854	104.583	111.343	28.2238	32.9361	35.1982	39.441
MG-132	85.0518	72.1673	62.7166	55.9431	204.348	168.928	124.386	144.067	177.048	147.258	70.8301	96.3111
