# Supplementary material for: Acidity suppresses CD8 + T-cell function by perturbing IL-2, mTORC1, and c-Myc signaling
Source: EMBO J. 2024 Sep 16;43(21):8. doi: 10.1038/s44318-024-00235-w (PMC11535206; doi:10.1038/s44318-024-00235-w)
Supplement: Supplementary file 7 — Source data Fig. 5 [file 44318_2024_235_MOESM7_ESM.zip › Figure 5/5G/Fig5G.xls]

## Sheet: Fig5G
c-Myc degradation (% as compared to total c-Myc/GAPDH per pH at time 0)
		pH7.4 CHX				pH6.6 CHX
	Biological replicate	1	2	3	4	1	2	3	4
Time post-CHX treatment (minute)	0	0	0	0	0	0	0	0	0
	20	23.3717	28.2167	38.8328	35.8832	48.9289	48.4629	44.7522	54.2043
	40	39.8863	55.6284	51.2971	61.7097	62.2543	64.6802	69.1477	73.6796
	60	61.943	68.1381	61.5814	70.3632	83.5974	79.907	83.9499	83.9021
c-Myc half-life (minute)
		pH7.4 CHX				pH6.6 CHX
	Biological replicate	1	2	3	4	1	2	3	4
		48.3505	36.4769	33.4052	29.5819	24.8117	23.8546	24.0869	19.7997
