# Supplementary material for: Acidity suppresses CD8 + T-cell function by perturbing IL-2, mTORC1, and c-Myc signaling
Source: EMBO J. 2024 Sep 16;43(21):8. doi: 10.1038/s44318-024-00235-w (PMC11535206; doi:10.1038/s44318-024-00235-w)
Supplement: Supplementary file 8 — Source data Fig. 6 [file 44318_2024_235_MOESM8_ESM.zip]

Archive with 59 entries (53 files):
- Figure 6/
- Figure 6/6A/
- Figure 6/6A/actin-3s+ladder.Tif
- Figure 6/6A/actin-3s.tif
- Figure 6/6A/actin-akt-1s5+ladder.Tif
- Figure 6/6A/actin-akt-1s5.tif
- Figure 6/6A/akt-7s+ladder.Tif
- Figure 6/6A/akt-7s.tif
- Figure 6/6A/cmyc-20s+ladder.Tif
- Figure 6/6A/cmyc-20s.tif
- Figure 6/6A/Fig6A.xls
- Figure 6/6A/foxo-600ms+ladder.Tif
- Figure 6/6A/foxo-600ms.tif
- Figure 6/6A/p-aktThr-5min+ladder.Tif
- Figure 6/6A/p-aktThr-5min.tif
- Figure 6/6A/p-foxo-45s+ladder.Tif
- Figure 6/6A/p-foxo-45s.tif
- Figure 6/6A/p70s6k-2min10+ladder.Tif
- Figure 6/6A/p70s6k-2min10.tif
- Figure 6/6A/paktSer-40s+ladder.Tif
- Figure 6/6A/paktSer-40s.tif
- Figure 6/6A/pgks3-15s+ladder.Tif
- Figure 6/6A/pgks3-15s.tif
- Figure 6/6A/pp70s6k-6min15+ladder.Tif
- Figure 6/6A/pp70s6k-6min15.tif
- Figure 6/6A/ppras40-2min10+ladder.Tif
- Figure 6/6A/ppras40-2min10.tif
- Figure 6/6B/
- Figure 6/6B/Fig6B.xls
- Figure 6/6B/gapdh-4s5+ladder.Tif
- Figure 6/6B/gapdh-4s5.tif
- Figure 6/6B/gapdh-myc-4s+ladder.Tif
- Figure 6/6B/gapdh-myc-4s.tif
- Figure 6/6B/myc-2min15+ladder.Tif
- Figure 6/6B/myc-2min15.tif
- Figure 6/6B/p70-50s+ladder.Tif
- Figure 6/6B/p70-50s.tif
- Figure 6/6B/pp70s6k-6min30+ladder.Tif
- Figure 6/6B/pp70s6k-6min30.tif
- Figure 6/6B/pras-6s+ladder.Tif
- Figure 6/6B/pras-6s.tif
- Figure 6/6B/tsc-2min30+ladder.Tif
- Figure 6/6B/tsc-2min30.tif
- Figure 6/6C/
- Figure 6/6C/Fig6C.xls
- Figure 6/6D/
- Figure 6/6D/Fig6D.xls
- Figure 6/6D/gapdh-4s+ladder.Tif
- Figure 6/6D/gapdh-4s.tif
- Figure 6/6D/myc-18s+ladder.Tif
- Figure 6/6D/myc-18s.tif
- Figure 6/6D/p70-15s+ladder.Tif
- Figure 6/6D/p70-15s.tif
- Figure 6/6D/pp70-1min+ladder.Tif
- Figure 6/6D/pp70-1min.tif
- Figure 6/6D/tsc-8s+ladder.Tif
- Figure 6/6D/tsc-8s.tif
- Figure 6/6E/
- Figure 6/6E/Fig6E.xls
