# Supplementary material for: Acidity suppresses CD8 + T-cell function by perturbing IL-2, mTORC1, and c-Myc signaling
Source: EMBO J. 2024 Sep 16;43(21):8. doi: 10.1038/s44318-024-00235-w (PMC11535206; doi:10.1038/s44318-024-00235-w)
Supplement: Supplementary file 8 — Source data Fig. 6 [file 44318_2024_235_MOESM8_ESM.zip › Figure 6/6A/Fig6A.xls]

## Sheet: Fig6A
p-AktThr/Akt (% as compared to "pH7.4+IL-2 Control")
	Control				Akti
Biological replicate	1	2	3	4	1	2	3	4
pH7.4	41.7736	32.1868	23.7734	21.5036
pH6.6	36.7264	39.089	54.7856	64.3115
pH7.4+IL-2	100	100	100	100	1.9942	1.54929	0	1.67655
pH6.6+IL-2	77.1072	84.3134	113.06	172.033	2.08782	0.747742	0	1.50659
p-AktSer/Akt (% as compared to "pH7.4+IL-2 Control")
	Control				Akti
Biological replicate	1	2	3	4	1	2	3	4
pH7.4	39.9871	26.5449	38.3857	29.3511
pH6.6	36.593	43.2808	68.1328	60.7697
pH7.4+IL-2	100	100	100	100	0.798751	2.13528	0	0
pH6.6+IL-2	68.7594	103.733	134.382	145.604	0.771686	1.00904	0	0
p-GSK-3B/B-actin (% as compared to "pH7.4+IL-2 Control")
	Control				Akti
Biological replicate	1	2	3	4	1	2	3	4
pH7.4		55.9465	55.4276	49.5892
pH6.6	83.8181	66.7514	77.0078	71.9733
pH7.4+IL-2	100	100	100	100	42.9451	34.2603	43.7869	50.9797
pH6.6+IL-2	114.352	114.311	112.33	93.3521	41.6159	41.2003	43.3328	45.4033
p-PRAS40/b-actin (% as compared to "pH7.4+IL-2 Control")
	Control				Akti
Biological replicate	1	2	3	4	1	2	3	4
pH7.4	22.3992	29.2359	31.704	25.2135
pH6.6	35.9425	22.8088	35.6614	27.4131
pH7.4+IL-2	100	100	100	100	3.94616	2.19186	4.42431	4.88062
pH6.6+IL-2	73.051	52.6573	70.0748	56.3645	1.93933	2.26867	1.154	2.98402
p-FoxO/FoxO1 (% as compared to "pH7.4+IL-2 Control")
	Control				Akti
Biological replicate	1	2	3	4	1	2	3	4
pH7.4	56.5752	58.8412	68.7501	66.8154
pH6.6	58.8352	75.7831	75.6499	69.6076
pH7.4+IL-2	100	100	100	100	1.79452	1.28242	0	2.74913
pH6.6+IL-2	88.5263	99.4875	99.4558	97.1752	2.42044	2.72791	0	2.71645
p-p70S6K/p70S6K (% as compared to "pH7.4+IL-2 Control")
	Control				Akti
Biological replicate	1	2	3	4	1	2	3	4
pH7.4	18.7847	13.5392	7.10663	3.31961
pH6.6	10.9281	7.11552	6.65918	4.639
pH7.4+IL-2	100	100	100	100	30.8374	33.7496	25.3505	17.0061
pH6.6+IL-2	21.4974	12.5006	10.7667	6.39296	17.1267	13.4911	6.39502	4.66286
c-Myc/b-actin (% as compared to "pH7.4+IL-2 Control")
	Control				Akti
Biological replicate	1	2	3	4	1	2	3	4
pH7.4	4.11797	4.60719	1.92552	1.5332
pH6.6	5.53701	6.92155	4.78348	2.18872
pH7.4+IL-2	100	100	100	100	40.4412	50.0271	44.4157	44.9513
pH6.6+IL-2	24.7535	31.8864	23.2998	19.3052	19.1205	24.1437	14.441	21.2723
