# Supplementary material for: Acidity suppresses CD8 + T-cell function by perturbing IL-2, mTORC1, and c-Myc signaling
Source: EMBO J. 2024 Sep 16;43(21):8. doi: 10.1038/s44318-024-00235-w (PMC11535206; doi:10.1038/s44318-024-00235-w)
Supplement: Supplementary file 8 — Source data Fig. 6 [file 44318_2024_235_MOESM8_ESM.zip › Figure 6/6B/Fig6B.xls]

## Sheet: Fig6B
PRAS40/GAPDH (% as compared to "pH7.4+IL-2 sgCTRL")
	sgCTRL				sgPRAS40				sgTSC2
Biological replicate	1	2	3	4	1	2	3	4	1	2	3	4
pH7.4	102.557	76.0261	116.724	117.269	20.4531	13.1961	8.27779	14.5857	137.03	90.7321	113.276	110.874
pH6.6	125.094	65.8561	111.092	107.304	19.8265	11.0517	9.61661	17.2863	119.318	94.3317	105.965	99.0271
pH7.4	100	100	100	100	22.2389	14.084	9.32191	17.2202	116.236	109.428	113.816	110.14
pH6.6	110.94	102.245	98.3545	102.767	21.5106	12.0678	12.4044	18.5558	115.114	97.7123	103.465	86.7172
TSC2/GAPDH (% as compared to "pH7.4+IL-2 sgCTRL")
	sgCTRL				sgPRAS40				sgTSC2
Biological replicate	1	2	3	4	1	2	3	4	1	2	3	4
pH7.4	160.359	56.4676	45.642	185.047	152.037	70.3282	58.5584	184.218	12.4008	31.4863	13.9874	18.6926
pH6.6	153.335	60.7017	41.5906	120.205	154.143	97.2396	64.7402	218.426	14.7655	36.4032	16.7675	11.7546
pH7.4	100	100	100	100	84.8764	95.5055	116.629	169.529	14.2612	14.2517	20.4037	37.0029
pH6.6	91.8486	115.405	111.656	144.219	78.0035	70.9969	105.079	194.542	7.64155	17.089	14.773	63.7826
p-p70S6K/p70S6K (% as compared to "pH7.4+IL-2 sgCTRL")
	sgCTRL				sgPRAS40				sgTSC2
Biological replicate	1	2	3	4	1	2	3	4	1	2	3	4
pH7.4	1.06442	1.53231	2.87874	3.75506	5.8201	3.35659	4.77426	8.47722	140.856	86.9127	87.8197	112.147
pH6.6	0.527025	5.26982	4.72686	3.93982	0.416892	4.08107	2.432	11.5223	79.1598	56.9563	40.1951	73.3713
pH7.4	100	100	100	100	116.958	112.381	113.882	88.9372	443.392	292.149	393.178	224.301
pH6.6	13.3766	4.15084	9.4664	11.6385	17.4376	6.3754	8.9975	15.2731	204.167	77.0226	86.5907	101.046
c-Myc/GAPDH (% as compared to "pH7.4+IL-2 sgCTRL")
	sgCTRL				sgPRAS40				sgTSC2
Biological replicate	1	2	3	4	1	2	3	4	1	2	3	4
pH7.4	6.94098	5.24963	1.08901	6.02204	9.5352	3.57515	3.21974	5.72001	10.908	4.94951	3.86432	6.64787
pH6.6	5.00832	2.25413	1.03608	5.49875	5.2327	3.01445	1.95855	4.51792	11.0357	6.62836	4.0163	7.95346
pH7.4	100	100	100	100	119.499	107.793	125.054	99.1437	95.5199	77.0633	74.8919	60.1197
pH6.6	28.5282	19.7211	20.4014	20.9437	30.8893	15.4594	17.8495	17.4285	17.2397	9.91588	9.94594	9.44946
