# Supplementary material for: Acidity suppresses CD8 + T-cell function by perturbing IL-2, mTORC1, and c-Myc signaling
Source: EMBO J. 2024 Sep 16;43(21):8. doi: 10.1038/s44318-024-00235-w (PMC11535206; doi:10.1038/s44318-024-00235-w)
Supplement: Supplementary file 8 — Source data Fig. 6 [file 44318_2024_235_MOESM8_ESM.zip › Figure 6/6C/Fig6C.xls]

## Sheet: Fig6C
Cell expansion (% as compared to "pH7.4+IL-2 sgCTRL")
	sgCTRL					sgTSC2
Biological replicate	1	2	3	4	5	1	2	3	4	5
pH7.4	0.203215	0.752481	1.0219	0.074099	0.124208	0.187672	2.26593	1.22323	0.097411	0.221913
pH6.6	0.154317	1.51107	1.1492	0.076454	0.078169		1.90156	1.0471	0.046866	0.332301
pH7.4+IL-2	100	100	100	100	100	167.08	96.6879	103.14	87.24	98.0977
pH6.6+IL-2	38.5319	41.2734	24.5971	20.3506	37.4008	24.6944	35.3887	17.391	20.6946	20.2204
