# Supplementary material for: Acidity suppresses CD8 + T-cell function by perturbing IL-2, mTORC1, and c-Myc signaling
Source: EMBO J. 2024 Sep 16;43(21):8. doi: 10.1038/s44318-024-00235-w (PMC11535206; doi:10.1038/s44318-024-00235-w)
Supplement: Supplementary file 8 — Source data Fig. 6 [file 44318_2024_235_MOESM8_ESM.zip › Figure 6/6D/Fig6D.xls]

## Sheet: Fig6D
TSC2/GAPDH (% as compared to "d2eGFP-sgCTRL pH7.4+IL-2")
	d2eGFP-sgCTRL				d2eGFP-sgTSC2				c-Myc-sgCTRL				c-Myc-sgTSC2
Biological replicate	1	2	3	4	1	2	3	4	1	2	3	4	1	2	3	4
pH7.4	75.0793	88.6829	99.8627	137.553	15.3124	13.2999	18.6623	8.00202	91.3334	87.0375	144.605	134.109	24.7856	13.3128	21.5213	22.5922
pH6.6	94.1619	98.0738	106.447	105.047	17.6259	10.7429	21.3586	9.03085	112.235	93.9069	134.768	192.052	26.1778	17.1213	25.9584	23.6517
pH7.4+IL-2	100	100	100	100	21.8247	15.1292	28.5222	10.566	117.399	108.699	161.055	222.776	29.8532	19.9112	31.2769	36.6542
pH6.6+IL-2	109.429	84.6135	102.131	102.391	20.4949	15.2431	29.9789	9.8839	102.859	111.06	159.02	258.995	37.0404	16.2591	27.5272	52.5352
p-p70S6K/p70S6K (% as compared to "d2eGFP-sgCTRL pH7.4+IL-2")
	d2eGFP-sgCTRL				d2eGFP-sgTSC2				c-Myc-sgCTRL				c-Myc-sgTSC2
Biological replicate	1	2	3	4	1	2	3	4	1	2	3	4	1	2	3	4
pH7.4	6.94591	3.80698	9.43012	7.39852	67.6281	87.0034	104.914	140.429	8.3232	4.107	0.672655	1.74151	128.36	108.82	219.445	381.262
pH6.6	6.05434	3.80297	4.48507	5.66599	46.5558	52.4089	61.3312	62.9146	6.39478	4.5909	0.721681	0.518384	76.604	69.0699	124.604	180.136
pH7.4+IL-2	100	100	100	100	217.161	238.861	272.347	571.376	124.491	129.704	115.715	321.638	267.68	243.644	321.214	829.317
pH6.6+IL-2	5.8517	6.73023	4.96247	4.75754	63.0506	74.2017	123.864	160.886	5.28918	3.92931	4.49479	2.07416	94.5924	103.122	161.748	245.882
Myc mRNA levels (% as compared to "d2eGFP-sgCTRL pH7.4+IL-2")
	d2eGFP-sgCTRL				d2eGFP-sgTSC2				c-Myc-sgCTRL				c-Myc-sgTSC2
Biological replicate	1	2	3	4	1	2	3	4	1	2	3	4	1	2	3	4
pH7.4	12.9193	15.1301	12.6112	17.4097	5.25877	9.61966	10.9519	9.28897	196.51	307.697	399.278	251.288	247.567	285.895	498.518	335.869
pH6.6	6.79383	13.0197	13.8994	11.7553	3.1222	7.35899	9.70319	9.50725	302.882	323.705	455.334	303.142	308.72	430.005	782.937	462.583
pH7.4+IL-2	100	100	100	100	53.7238	91.6978	121.234	88.2308	207.53	299.483	435.977	238.476	252.227	346.455	576.254	343.145
pH6.6+IL-2	38.688	56.1112	67.7077	42.2281	10.3773	26.9502	32.301	24.6121	333.829	440.706	587.76	352.474	365.789	461.53	740.992	461.663
c-Myc/GAPDH (% as compared to "d2eGFP-sgCTRL pH7.4+IL-2")
	d2eGFP-sgCTRL				d2eGFP-sgTSC2				c-Myc-sgCTRL				c-Myc-sgTSC2
Biological replicate	1	2	3	4	1	2	3	4	1	2	3	4	1	2	3	4
pH7.4	1.05712	9.92904	7.53361	0.70775	1.88301	7.06937	8.16565	0.04697	47.4716	64.5654	130.188	78.9844	51.5586	81.1103	121.485	96.8323
pH6.6	0.688815	9.22599	5.40369	0.229944	0.357771	5.28247	5.68194	0.0317	59.3285	82.9649	142.647	112.528	61.3437	104.248	166.934	113.547
pH7.4+IL-2	100	100	100	100	52.9416	49.1869	68.4476	38.0457	128.032	177.469	258.983	271.541	83.8218	139.609	199.565	163.244
pH6.6+IL-2	14.0661	22.9259	31.0313	9.80266	5.58708	12.6305	20.3888	1.99772	71.2042	118.615	236.527	188.326	72.8732	120.983	216.808	142.504
