# Supplementary material for: Acidity suppresses CD8 + T-cell function by perturbing IL-2, mTORC1, and c-Myc signaling
Source: EMBO J. 2024 Sep 16;43(21):8. doi: 10.1038/s44318-024-00235-w (PMC11535206; doi:10.1038/s44318-024-00235-w)
Supplement: Supplementary file 8 — Source data Fig. 6 [file 44318_2024_235_MOESM8_ESM.zip › Figure 6/6E/Fig6E.xls]

## Sheet: Fig6E
Cell expansion (% as compared to "d2eGFP-sgCTRL pH7.4+IL-2")
	d2eGFP-sgCTRL				d2eGFP-sgTSC2				c-Myc-sgCTRL				c-Myc-sgTSC2
Biological replicate	1	2	3	4	1	2	3	4	1	2	3	4	1	2	3	4
pH7.4	0.57777	1.22118	0.655093	0.116272	0.79043	1.3748	0.899784	0.100881	0.79443	1.29861	0.707775	0.098774	0.680387	1.37517	1.18022	0.117237
pH6.6	0.892314	1.44105	0.775621	0.205288	1.01979	1.33569	0.678147	0.226721	1.57919	1.82242	1.24952	0.328275	1.12965	1.93615	1.08494	0.377911
pH7.4+IL-2	100	100	100	100	91.022	57.0407	97.2256	59.4104	147.392	239.205	170.464	198.516	102.745	134.215	69.4893	78.5532
pH6.6+IL-2	17.4628	26.9423	37.4354	22.4379	14.2542	19.2607	28.791	11.7989	20.4795	48.9461	56.6313	31.487	11.883	23.3916	11.6962	10.295
Cell viability (% as compared to "d2eGFP-sgCTRL pH7.4+IL-2")
	d2eGFP-sgCTRL				d2eGFP-sgTSC2				c-Myc-sgCTRL				c-Myc-sgTSC2
Biological replicate	1	2	3	4	1	2	3	4	1	2	3	4	1	2	3	4
pH7.4	11.4	11.7	4.4	1.31	9.39	10.1	3.15	1.35	14.6	10.3	4.1	1.14	7.7	7.63	5.37	1.04
pH6.6	12.7	11.1	4.88	2.29	10.9	10.1	2.87	3.2	18.4	12.6	6.77	3.4	15	11.4	5.22	3.6
pH7.4+IL-2	92.9	88.9	87	88.1	88.7	80.5	76.4	83	87.5	84.6	68.8	78.1	68.9	60.8	38.5	47.2
pH6.6+IL-2	82.9	78.3	76.2	78.3	69	68.6	56.4	68.9	79.2	81.6	70.1	71.2	59.3	54.2	24.8	34.9
