# Supplementary material for: Acidity suppresses CD8 + T-cell function by perturbing IL-2, mTORC1, and c-Myc signaling
Source: EMBO J. 2024 Sep 16;43(21):8. doi: 10.1038/s44318-024-00235-w (PMC11535206; doi:10.1038/s44318-024-00235-w)
Supplement: Supplementary file 9 — Source data Fig. 7 [file 44318_2024_235_MOESM9_ESM.zip]

Archive with 39 entries (34 files):
- Figure 7/
- Figure 7/7A/
- Figure 7/7A/Fig7A.xls
- Figure 7/7A/pH6_3-std-green.jpg
- Figure 7/7A/pH6_3-std-red.jpg
- Figure 7/7A/pH6_3-std.jpg
- Figure 7/7A/pH6_8-std-green.jpg
- Figure 7/7A/pH6_8-std-red.jpg
- Figure 7/7A/pH6_8-std.jpg
- Figure 7/7A/pH7_3-std-green.jpg
- Figure 7/7A/pH7_3-std-red.jpg
- Figure 7/7A/pH7_3-std.jpg
- Figure 7/7A/pH7_8-std-green.jpg
- Figure 7/7A/pH7_8-std-red.jpg
- Figure 7/7A/pH7_8-std.jpg
- Figure 7/7B/
- Figure 7/7B/Fig7B.xls
- Figure 7/7B/pH6_6-green.jpg
- Figure 7/7B/pH6_6-red.jpg
- Figure 7/7B/pH6_6.jpg
- Figure 7/7B/pH7_4-green.jpg
- Figure 7/7B/pH7_4-red.jpg
- Figure 7/7B/pH7_4.jpg
- Figure 7/7C/
- Figure 7/7C/Fig7C.xls
- Figure 7/7C/pH6_6-nucleus-green.jpg
- Figure 7/7C/pH6_6-nucleus-red.jpg
- Figure 7/7C/pH6_6-nucleus.jpg
- Figure 7/7C/pH7_4-nucleus-green.jpg
- Figure 7/7C/pH7_4-nucleus-red.jpg
- Figure 7/7C/pH7_4-nucleus.jpg
- Figure 7/7D/
- Figure 7/7D/4ebp1-1s500+ladder.Tif
- Figure 7/7D/4ebp1-1s500.tif
- Figure 7/7D/Fig7D.xls
- Figure 7/7D/p4ebp1s65-40s+ladder.Tif
- Figure 7/7D/p4ebp1s65-40s.tif
- Figure 7/7D/p4ebp1Thr-7s+ladder.Tif
- Figure 7/7D/p4ebp1Thr-7s.tif
