# Supplementary material for: Acidity suppresses CD8 + T-cell function by perturbing IL-2, mTORC1, and c-Myc signaling
Source: EMBO J. 2024 Sep 16;43(21):8. doi: 10.1038/s44318-024-00235-w (PMC11535206; doi:10.1038/s44318-024-00235-w)
Supplement: Supplementary file 9 — Source data Fig. 7 [file 44318_2024_235_MOESM9_ESM.zip › Figure 7/7A/Fig7A.xls]

## Sheet: Fig7A
SEpHluorin/mCherry ratio
	Standard curve pH
Cell number	7.81	7.32	6.85	6.35
1	0.679203	0.387891	0.226975	0.102212
2	0.882066	0.572642	0.232197	0.105377
3	1.26361	0.513909	0.259039	0.108685
4	0.654994	0.49169	0.208203	0.111942
5	0.782439	0.49792	0.265771	0.102302
6	0.961023	0.549565	0.189659	0.107745
7	0.898199	0.425388	0.229184	0.120401
8	1.1228	0.533025	0.260458	0.120773
9	1.04121	0.686038	0.234598	0.104165
10	0.745175	0.512384	0.394043	0.0986631
11	1.09169	0.502333	0.218004	0.105126
12	1.00078	0.482139	0.271727	0.0980999
13	1.01442	0.604938	0.323247	0.0936591
14	0.837518	0.55483	0.327016	0.0976143
15	0.910964	0.61047	0.193111	0.11148
16	1.13346	0.537996	0.293894	0.0993197
17	0.739024	0.463505	0.299726	0.111308
18	0.676673	0.374834	0.28566	0.107635
19	0.815816	0.514118	0.322645	0.107398
20	0.702736	0.393576	0.313958	0.114816
21	0.690261	0.61502	0.37716	0.0999409
22	0.975274	0.396085	0.227611	0.099534
23	0.89259	0.624178	0.2526	0.110456
24	1.03926	0.523437	0.305075	0.115142
25	0.876166	0.502694	0.244596	0.110561
26	0.900471	0.733204	0.308734	0.107229
27	0.659442	0.677395	0.2889	0.0987019
28	0.672405	0.69106	0.2636	0.111328
29	0.627626	0.698472	0.273676	0.107637
30	1.10416	0.709838	0.269728	0.0994918
31	0.656491	0.596584	0.290165	0.107988
32	0.79203	0.534263	0.353966	0.120454
33	0.852014	0.608577	0.317131	0.105134
34	0.951979	0.419486	0.301565	0.10767
35	0.701701	0.692258	0.319409	0.105768
36	0.9035	0.45883	0.226541	0.104108
37	1.15986	0.59035	0.331991	0.0866432
38	0.514207	0.484012	0.283013	0.0972541
39	0.854749	0.635975	0.252338	0.105621
40	0.915775	0.500967	0.252875	0.106521
41	0.921701	0.451777	0.240342	0.0946446
42	1.36812	0.487586	0.309106	0.114811
43	0.754476	0.667608	0.300432	0.0945699
44	1.07885	0.515009	0.246019	0.105615
45	0.785576	0.472675	0.206658	0.109726
46	0.903538	0.403593	0.242632	0.103037
47	0.560078	0.432982	0.211219	0.0979766
48	0.79884	0.704402	0.240452	0.0981078
49	0.898689	0.648305	0.274085	0.0965819
50	0.631158	0.63024	0.244422	0.0976145
51	0.621197	0.408107	0.297469	0.103189
52	0.964244	0.467953	0.247274	0.192486
53	0.875282	0.500564	0.251797	0.0999448
54	0.943669	0.52292	0.243862	0.0996707
55	0.915212	0.46074	0.284208	0.101104
56	0.911933	0.558579	0.30507	0.103496
57	0.924828	0.565807	0.301673	0.0981139
58	0.573637	0.618477	0.313871	0.0991892
59	0.895837	0.624425	0.21853	0.0998494
60	0.659828	0.563961	0.285293	0.109461
61	1.07194	0.716157	0.243432	0.106332
62	1.20989	0.609683	0.320454	0.102226
63	0.813765	0.617019	0.245298	0.0997992
64	0.8035	0.549568	0.1938	0.109658
65	0.924949	0.501818	0.324058	0.0972384
66	0.979363	0.570338	0.317533	0.0997562
67	0.898802	0.41791	0.329436	0.100208
68	0.899749	0.628724	0.268859	0.103392
69	0.807933	0.427704	0.284359	0.102025
70	1.05573	0.41853	0.261012	0.107559
71	0.954432	0.408691	0.329739	0.106863
72	0.797079	0.575969	0.328805	0.112167
73	0.918503	0.534064	0.30511	0.115354
74	1.23355	0.552485	0.281299	0.118028
75	0.917589	0.797744	0.334353	0.107387
76	0.854759	0.729124	0.27248	0.106882
77	0.687313	0.431083	0.297514	0.113181
78	1.26782	0.577799	0.264826	0.114526
79	1.01389	0.516105	0.287442	0.101097
80	0.896259	0.39262	0.317835	0.0977798
81	0.879639	0.509706	0.23129	0.102778
82	0.946246	0.418896	0.259148	0.106452
83	0.769913	0.552243	0.2403	0.13673
84	0.490162	0.378165	0.31011	0.106976
85	0.677638	0.634745	0.234675	0.106696
86	0.531565	0.549227	0.220913	0.0898967
87	1.09722	0.713702	0.235551	0.107496
88	0.691164	0.467892	0.351622	0.105994
89	0.788278	0.699597	0.308083	0.107645
90	0.839215	0.601633	0.263181	0.103432
91	0.909725	0.408083	0.267713	0.0890462
92	0.640699	0.512831	0.269695	0.100991
93	0.954505	0.612114	0.354276	0.103859
94	0.814879	0.411344	0.301813	0.102833
95	1.14067	0.521267	0.278461	0.112194
96	0.650259	0.379522	0.26786	0.121146
97	1.06487	0.416524	0.261459	0.102206
98	1.34379	0.418125	0.274543	0.104891
99	0.963595	0.43305	0.304161	0.0964965
100	0.826874	0.71093	0.255329	0.0835655
101	1.12189	0.595234	0.262219	0.0950998
102	0.807896	0.517187	0.2054	0.106788
103	0.894847	0.565299	0.20608	0.112321
104	0.723791	0.481547	0.270176	0.0990532
105	0.89931	0.456841	0.287264	0.094843
106	0.549384	0.536626	0.217049	0.0942155
107	0.909505	0.579887	0.253394	0.102112
108	0.862079	0.584092	0.282127	0.104518
109	0.864696	0.448775	0.404673	0.108046
110	0.677341	0.394301	0.304409	0.102523
111	0.873995	0.427019	0.253207	0.0978168
112	0.66962	0.483421	0.279017	0.107412
113	1.14206	0.647808	0.224007	0.0924027
114	0.788784	0.540792	0.273393	0.105519
115	0.864344	0.529645	0.248226	0.0906037
116	0.877049	0.369811	0.251113	0.102165
117	0.726267	0.712495	0.221223	0.112197
118	0.771381	0.528577	0.238014	0.106081
119	0.676097	0.656477	0.210723	0.120907
120	0.767219	0.603354	0.25559	0.0995198
121	1.03932	0.532382	0.330045	0.105491
122	0.963982	0.567707	0.296414	0.100265
123	0.861785	0.45237	0.343558	0.103849
124	0.816824	0.575861	0.341399	0.111302
125	0.810024	0.449334	0.282871	0.113773
126	0.736807	0.568638	0.32041	0.0966728
127	1.19694	0.585557	0.316779	0.0896935
128	0.682445	0.599715	0.246406	0.119587
129	0.484306	0.641304	0.300489	0.0957663
130	0.810121	0.682377	0.247972	0.121151
131	0.974178	0.487111	0.271434	0.102078
132	1.22929	0.39813	0.273268	0.104846
133	0.911366	0.800979	0.235308	0.0963846
134	0.938795	0.672711	0.288841	0.115953
135	0.921274	0.725971	0.282203	0.107134
136	0.99054	0.436638	0.243843	0.093148
137	1.1644	0.447871	0.200964	0.11012
138	0.960477	0.358108	0.301642	0.111622
139	0.866855	0.451979	0.280487	0.101907
140	0.979289	0.378896	0.310532	0.100448
141	0.991138	0.607489	0.295541	0.0928083
142	0.701394	0.490764	0.270382	0.0990712
143	0.866531	0.530578	0.23769	0.153439
144	1.0153	0.396226	0.284795	0.110893
145	0.733433	0.354937	0.217023	0.106676
146	0.907124	0.399308	0.337071	0.0885036
147	0.604346	0.481327	0.323718	0.114045
148	0.584767	0.431251	0.37083	0.10782
149	0.936458	0.544007	0.221919	0.107809
150	0.589541	0.620444	0.274286	0.0990503
151	0.88632	0.613389	0.294552	0.107466
152	0.989171	0.786628	0.272123	0.110541
153	0.697264	0.636877	0.243113	0.105113
154	0.724012	0.446669	0.212774	0.102133
155	0.867294	0.567745	0.306667	0.0954736
156	0.758754	0.579035	0.326666	0.0943285
157	0.685474	0.613902	0.27398	0.102369
158	0.905572	0.541929	0.216802	0.105671
159	0.620232	0.696673	0.23223	0.108558
160	0.914543	0.546407	0.235524	0.1019
161	0.798618	0.732461	0.28167	0.0987205
162	1.00148	0.335865	0.211079	0.108461
163	0.946626	0.678407	0.334861	0.0964538
164	0.62414	0.554892	0.24388	0.112041
165	1.00402	0.534146	0.325407	0.0939879
166	1.01049	0.62587	0.359971	0.0964356
167	1.06078	0.798455	0.246737	0.105974
168	1.0113	0.613373	0.343914	0.108081
169	0.83713	0.575596	0.265703	0.102987
170	1.00883	0.565427	0.183884	0.105927
171	0.796234	0.507791	0.34746	0.098799
172	1.00827	0.424233	0.302975	0.108396
173	0.972311	0.6095	0.326529	0.107833
174	0.698239	0.714023	0.247179	0.107642
175	0.807917	0.607562	0.27654	0.103858
176	0.884639	0.452206	0.271848	0.0916506
177	0.563533	0.501702	0.259921	0.107665
178	1.07373	0.465208	0.260715	0.110745
179	0.64708	0.5656	0.31623	0.104618
180	0.821529	0.429081	0.285606	0.103321
181	0.915354	0.556376	0.239128	0.0995743
182	0.614763	0.430229	0.259611	0.0906007
183	1.04631	0.551301	0.244239	0.11403
184	0.802449	0.576418	0.278256	0.114747
185	0.495884	0.590327	0.230704	0.105519
186	0.573707	0.420406	0.384253	0.10746
187	0.922851	0.69695	0.256953	0.105037
188	1.05369	0.592522	0.299485	0.117562
189	0.856163	0.553069	0.272356	0.104044
190	0.892023	0.53455	0.276082	0.102372
191	0.846038	0.529221	0.299352	0.100466
192	0.919704	0.547144	0.246141	0.0995698
193	1.0297	0.431005	0.248092	0.106477
194	0.762397	0.477462	0.230866	0.101147
195	0.946763	0.438206	0.184025	0.110172
196	1.04967	0.630036	0.224817	0.0995896
197	1.00894	0.568131	0.171885	0.105981
198	0.907527	0.767722	0.320351	0.101068
199	0.803333	0.531215	0.254379	0.105388
200	0.87065	0.815203	0.249264	0.131465
201	0.699159	0.591473	0.226359
202	0.886768	0.327525	0.215576
203	0.488646	0.580276	0.222999
204	0.702961	0.750123	0.245753
205		0.464888	0.210512
206		0.581644	0.205334
207		0.644705	0.190724
208		0.466301	0.246393
209		0.677107	0.205196
210		0.629248	0.293153
211		0.525592	0.262913
212		0.675568	0.246737
213		0.608157	0.251371
214		0.649858	0.216302
215		0.537783	0.252273
216			0.259603
217			0.268619
218			0.3283
219			0.220309
220			0.326455
221			0.260476
222			0.290761
223			0.244773
224			0.331456
225			0.329031
226			0.395942
227			0.284217
228			0.288324
229			0.370857
230			0.271808
231			0.273604
232			0.227372
233			0.217481
234			0.275581
235			0.226471
236			0.38231
237			0.366316
238			0.307517
239			0.339367
240			0.239272
241			0.279156
242			0.233165
243			0.26753
244			0.246
