# Supplementary material for: Acidity suppresses CD8 + T-cell function by perturbing IL-2, mTORC1, and c-Myc signaling
Source: EMBO J. 2024 Sep 16;43(21):8. doi: 10.1038/s44318-024-00235-w (PMC11535206; doi:10.1038/s44318-024-00235-w)
Supplement: Supplementary file 9 — Source data Fig. 7 [file 44318_2024_235_MOESM9_ESM.zip › Figure 7/7B/Fig7B.xls]

## Sheet: Fig7B
SEpHluorin/mCherry ratio
		pH7.4							pH6.6
		Time (hour)							Time (hour)
		0.333333	1.08333	1.83333	2.58333	3.33333	4.08333		0.333333	1.08333	1.83333	2.58333	3.33333	4.08333
Cell number	1	7.18565	7.2229	7.22069	7.18733	6.8432	7.04601		6.80425	6.38555	6.86436	6.45127	7.06343	6.75683
	2	6.67688	7.45073	7.30654	7.55696	7.58129	7.15195		7.02874	6.52306	6.41907	6.70441	6.72796	6.73921
	3	7.23715	7.37168	7.3894	7.20433	7.37845	7.03699		6.9151	6.79367	6.68369	7.02904	6.84976	6.82008
	4	7.33016	7.11626	7.24534	7.30176	7.358	7.19961		6.9202	6.80933	7.15919	6.74509	6.72561	6.75202
	5	7.41786	6.68638	7.48686	7.39983	7.18336	7.37831		6.8856	6.515	7.10253	6.67617	6.80004	6.75817
	6	7.3027	7.29982	7.48969	7.41006	7.05889	7.65781		6.55321	6.4449	6.73297	6.74652	6.75848	6.72224
	7	6.74492	7.2064	7.17419	7.14104	7.29339	7.36024		6.88506	6.81174	6.98753	7.07999	6.72147	6.699
	8	6.83836	6.87777	7.25298	7.22601	7.19624	7.25109		7.41907	7.29325	6.75818	6.76577	7.0156	6.71288
	9	7.1301	6.60627	7.21835	7.12204	7.18745	7.51074		6.73722	6.56371	6.74503	6.74073	6.9156	6.86373
	10	7.50079	7.24788	7.43452	6.86695	7.31856	7.32422		7.05995	7.03101	6.46382	6.70589	7.13297	7.00664
	11	7.12347	6.822	7.19801	7.51658	7.30333	7.34136		6.87297	6.59563	6.56555	7.02987	6.72222	7.07153
	12	7.27789	7.07693	7.0601	7.38348	7.10377	7.38211		6.65196	6.79565	6.61971	6.48508	6.86197	6.80771
	13	7.14608	7.16205	7.08944	7.46052	7.19476	7.78669		6.62314	7.18785	6.9012	7.03634	6.75753	6.81376
	14	7.15292	7.38254	6.58664	7.17716	7.26008	7.25335		6.63274	7.10511	6.88995	6.78413	6.81166	6.70585
	15	7.32675	7.15127	7.39662	7.29484	7.10607	7.36797		6.69104	6.61524	6.51574	7.20946	6.71947	6.78779
	16	7.40769	7.1355	7.14449	6.99539	7.1069	7.15126		7.02784	6.3834	6.78634	6.70259	6.78008	6.72448
	17	6.81953	7.4742	7.128	7.26697	7.15044	7.28344		6.99836	6.43344	6.55827	6.7857	6.84047	6.76148
	18	7.08666	7.03214	7.3222	7.28818	7.63392	7.45396		6.40779	6.95758	6.43125	6.79319	6.73844	6.71362
	19	7.47013	6.86645	6.95941	7.39166	7.24405	7.09711		6.70485	7.06847	6.57082	6.75552	7.02955	6.72126
	20	7.33598	7.45682	7.45306	7.31679	7.33564	7.30551		6.83665	6.4821	7.07885	6.76294	6.94086	6.94139
	21	7.38692	7.19947	7.24685	7.18963	7.07538	7.45481		6.88823	6.36888	6.96913	6.67973	6.71098	6.90454
	22	7.49084	7.22177	7.64791	7.48069	7.20266	7.22405		6.50099	6.51111	6.9375	6.69517	6.80016	6.81813
	23	7.35087	7.29012	7.17344	7.37607	7.32275	7.14708		6.84055	7.35836	6.58149	6.90584	6.96006	6.94432
	24	7.2392	7.18128	6.67388	7.01784	7.21562	7.20147		6.77965	7.12392	6.94525	7.07536	6.82612	7.19539
	25	7.31586	7.32949	7.23002	7.12631	7.18557	7.35476		6.91528	6.62552	6.3565	6.78834	6.85207	6.7406
	26	7.19528	6.9658	7.16548	7.37776	7.4823	7.68575		7.13125	6.90894	6.53096	6.6176	6.65763	6.96814
	27	7.6884	7.2496	7.33078	7.68207	7.3629	7.35137		7.04744	7.20704	7.16591	6.97041	6.5664	6.72321
	28	7.0026	7.84401	7.23229	7.35914	7.12996	7.34638		7.35208	6.55756	7.10825	6.83889	7.00806	6.88512
	29	7.18243	7.30744	7.30424	7.22758	7.35929	7.23106		6.90131	7.19819	6.79715	7.12055	6.8914	6.77542
	30	6.57216	7.15738	6.99786	7.30195	7.3259	7.18622		6.79303	6.88652	6.48773	6.89435	6.67726	6.9347
	31	7.33971	7.54149	7.33737	7.0877	7.26523	7.25395		7.12873	6.50001	6.45788	7.13692	6.66061	6.67147
	32	7.36936	7.28708	7.29663	7.28702	7.33833	7.33779		6.73077	6.4256	7.18819	6.9004	6.73442	6.78994
	33	7.35911	7.22398	7.13818	7.22004	7.40635	7.44105		6.88709	7.13965	7.09703	6.53648	6.53071	6.81311
	34	7.29615	7.15501	7.48734	7.34999	7.33144	6.82756		6.95987	7.08279	7.14321	6.52527	6.8018	7.16362
	35	7.30902	7.19076	7.182	7.15958	7.19453	7.01638		7.25491	6.39715	6.4659	6.70457	7.24415	6.90173
	36	7.35084	7.47125	7.13375	6.91144	7.57082	7.51821		7.01587	7.08909	6.49363	6.70467	6.86658	7.37621
	37	7.24693	7.07169	7.21824	7.12584	7.23289	7.12647		6.99131	6.84109	6.67828	7.18474	7.19652	6.99122
	38	7.6047	7.5195	7.09388	6.87972	7.11494	6.84539		7.10496	6.37228	6.91152	6.82794	7.06688	6.87695
	39	7.31494	7.25157	7.18233	7.28768	7.16285	7.29756		7.02599	7.10853	6.7478	7.15386	7.29622	6.85783
	40	7.49534	6.71607	7.37672	7.05099	7.21807	7.32206		7.25258	6.72572	7.01895	7.06074	6.75125	6.8214
	41	7.341	7.2416	7.23936	7.45879	6.90922	7.07876		7.06812	6.99328	6.81772	7.29866	6.94375	6.54601
	42	7.23727	7.15707	7.12188	7.12318	7.14386	7.09619		6.77689	7.15104	6.89642	7.04728	7.05574	6.77975
	43	6.9968	7.48138	7.2058	7.10487	7.02785	7.26462		6.93314	6.77826	7.4203	6.93386	6.94838	6.95229
	44	7.18012	7.41966	7.3314	7.14391	7.16307	7.16523		6.9464	6.84063	6.7802	6.82536	6.80568	6.8634
	45	7.43767	7.0583	7.12492	7.16272	7.28804	7.3786		6.96879	6.85068	6.95563	6.94697	6.86233	7.03968
	46	7.6118	7.20366	7.58319	7.24553	7.27357	7.3089		6.88885	6.93685	7.10293	6.75128	6.84238	6.80105
	47	7.3477	7.28905	7.2647	7.37187	7.15063	7.15367		7.07469	7.22799	6.77779	6.89759	6.98906	6.80517
	48	7.15728	7.38736	7.22464	7.24897	7.2315	7.36579		6.61628	7.06615	7.07243	7.06914	6.79574	7.08265
	49	7.35042	7.1512	7.2871	7.3238	7.07257	7.3314		6.82977	7.04948	7.13235	6.85773	6.95061	6.79385
	50	7.16386	7.23017	7.11456	7.3533	7.18097	7.15933		6.97045	7.12822	6.89735	6.88126	7.14892	6.87799
	51	7.17306	7.29125	7.34481	7.15435	7.15527	7.82835		7.27854	6.95122	6.73867	7.02127	6.87756	7.05902
	52	7.32595	7.22293	7.30841	7.23906	6.93007	7.34799		7.14515	6.97619	6.95051	6.80749	6.85433	7.03573
	53	7.35703	7.23711	7.34824	7.21583	6.87865	7.30323		6.96199	6.91721	6.92705	6.7844	6.77829	6.70687
	54	7.28066	7.45286	7.06828	7.13879	7.26309	7.33346		7.04204	6.9651	6.92183	6.87836	6.87013	6.91873
	55	7.23169	7.16178	7.25008	7.31694	7.09112	7.23125		7.31473	6.75859	6.86331	7.01891	6.50802	6.99218
	56	7.33385	7.30582	7.17237	7.64635	7.44249	7.3272		7.29801	6.94273	6.69772	6.8673	7.02995	6.91713
	57	7.31416	7.27536	7.17906	7.21535	7.05816	7.21925		7.20781	6.90277	6.85581	6.76668	6.71087	6.86276
	58	7.36035	7.23808	7.17749	7.0726	7.20702	7.40182		6.89696	7.16526	6.9102	6.97283	7.03433	6.43526
	59	7.44518	7.31761	7.16226	7.22576	7.23284	7.10115		7.18558	7.06389	7.10052	6.829	6.61866	6.95173
	60	7.13138	7.17893	7.32595	7.28735	7.28963	7.21801		6.90277	6.99874	7.08747	7.17313	7.03658	7.18506
	61	6.82335	7.22606	7.32416	7.02188	7.27841	7.50696		6.60353	6.94351	6.95955	7.13547	6.90595	7.01669
	62	7.13167	7.28748	7.20562	7.04248	7.06874	7.18394		6.48614	6.96398	6.77366	7.21223	7.07619	7.07225
	63	7.28491	7.10611	7.38557	7.14416	6.97132	7.34707		7.09356	6.97967	7.16235	6.85997	7.11356	6.84363
	64	7.41901	7.1315	7.39717	7.20898	7.17435	7.70724		6.86802	7.29266	6.96206	7.03163	7.08211	7.20551
	65	7.20318	7.27521	7.32524	7.17003	7.23206	7.12729		6.77017	7.03098	6.78721	7.02258	6.76206	7.05772
	66	7.4094	7.22355	7.37376	7.11377	7.16894	7.20411		7.16846	7.20324	6.71356	6.91823	7.34166	6.95861
	67	7.29442	7.18311	7.19546	7.38937	6.99673	7.40714		7.08482	7.19374	6.93745	6.70354	6.91393	6.91888
	68	7.28445	7.06684	7.31843	7.36653	7.21605	7.6266		7.1147	7.12481	7.32621	6.77451	7.02957	6.72246
	69	7.28994	7.08117	7.00901	7.23551	7.26931	7.3111		6.88233	6.70237	6.88554	6.86646	7.00201	6.85125
	70	7.31688	7.26708	7.30075	7.04643	7.34408	7.46627		7.05946	7.22388	7.06182	7.14261	6.8065	6.95666
	71	7.26724	7.37979	7.24493	7.47459	7.23392	7.76555		6.96297	7.15579	6.94958	6.85986	7.0056	7.00896
	72	7.35892	7.29147	7.35903	7.34396	7.11452	7.23859		6.98828	6.77426	7.00485	7.12437	6.70747	6.87074
	73	7.34371	6.82634	7.23698	7.18629	7.44153	7.2722		7.03517	7.051	7.11197	6.61052	6.95067	6.93693
	74	7.20968	7.25099	7.21126	7.05154	7.36256	7.06599		7.20394	7.00058	7.09348	7.20701	6.95027	6.8127
	75	7.15101	7.42954	7.41048	7.30001	7.14845	7.16127		7.17183	7.03756	6.99593	7.31283	7.14787	6.99738
	76	7.32039	7.04104	7.35967	7.19484	7.18272	7.5141		7.15096	6.8441	7.13441	6.77012	7.29391	6.77217
	77	7.18901	7.31364	7.29104	7.29593	7.56236	7.18025		6.97707	7.06125	6.73409	6.76791	6.98334	6.71503
	78	7.34624	7.36855	7.11479	7.23186	7.30529	7.28051		6.98804	6.92127	6.95367	6.51286	6.45731	7.01647
	79	7.54325	7.24292	7.34673	6.80201	7.43539	7.60081		6.71734	7.05467	7.01431	6.82592	7.15134	7.19103
	80	7.23315	7.0215	7.25632	7.25739	7.06842	7.27465		7.06361	6.74848	6.98596	6.9065	7.04673	6.98542
	81	7.15685	7.31521	7.25081	7.21191	7.16173	7.19734		7.12028	6.83334	6.85457	6.97794	6.70338	6.94526
	82	7.39445	7.23799	7.31007	7.0261	7.06319	7.32275		6.96885	7.01303	6.74201	6.76265	7.17658	6.74796
	83	7.33044	7.33392	7.23165	7.16383	7.25659	7.20803		7.01443	6.96167	6.92042	7.08181	7.01292	7.32219
	84	7.18805	7.05995	7.47899	7.35267	7.25584	7.45786		7.01804	7.10468	6.89176	6.84072	6.80909	7.28068
	85	7.26316	7.37071	6.7894	7.39309	6.95321	7.21661		7.13508	7.15255	7.1856	6.93112	7.04708	7.1504
	86	7.13794	7.12421	7.03899	7.32768	7.31952	7.02475		7.04418	7.1294	6.73496	6.76914	6.98886	6.8765
	87	7.40022	7.0505	7.34065	7.44243	7.27617	7.48719		7.03152	7.1635	7.11418	7.18685	7.17042	6.70956
	88	7.55213	7.61022	7.2007	7.43341	7.15999	7.4332		7.25375	6.9767	6.86024	6.93234	6.90317	6.92234
	89	7.42958	7.66854	7.23641	7.54314	7.36331	7.14633		7.36581	6.74269	7.48198	7.21263	7.10723	7.17457
	90	7.2288	7.40667	7.35317	7.14913	7.2756	7.31596		6.80777	7.26087	7.14568	6.94394	6.78801	6.98015
	91	7.22537	7.41397	7.1808	7.3381	7.36356	7.40822		7.03153	7.02683	6.73333	6.77387	6.81519	6.92477
	92	7.25276	7.22633	7.21223	7.28432	7.31356	7.18502		7.33457	7.01113	6.97173	6.94894	7.05806	6.96086
	93	7.45885	6.99853	7.28514	7.20028	7.4009	7.27225		7.03917	7.0261	7.04983	7.20168	6.56821	7.13774
	94	6.67965	7.21092	7.26584	7.17204	7.37019	7.24844		6.89322	7.08698	6.92492	6.79796	6.99359	6.7558
	95	7.21471	7.1841	7.35956	7.32636	7.33961	7.18456		7.11348	6.86562	7.10183	7.10691	6.52476	6.72966
	96	7.25318	7.29219	7.16749	7.52983	7.18973	7.50802		7.13435	6.95195	7.01822	7.56638	7.0652	7.13447
	97	7.22988	7.49255	7.6514	7.21471	7.31396	7.42258		6.92095	7.18576	6.71288	6.96114	6.98672	6.78509
	98	7.23451	7.42998	7.26533	7.15004	7.18295	7.31397		7.27228	6.50123	7.03347	6.75168	7.14617	6.80755
	99	7.66318	7.01402	7.23554	7.1425	7.26671	7.21006		6.96668	6.8688	6.68571	7.26609	6.73923	6.52331
	100	7.55115	7.31157	7.22996	7.67283	7.18662	7.3971		6.92472	6.62431	6.7342	6.94235	6.83674	7.05602
	101	7.13074	7.18813	7.1215	7.33988	7.18015	7.07944		6.9564	7.06476	6.80678	6.76088	6.76518	6.596
	102	7.3147	7.00876	7.3213	7.70961	7.21602	7.09877		7.22808	7.08607	6.5303	7.14164	7.16715	7.24101
	103	7.49005	7.36879	7.18169	7.12856	7.19212	7.1205		7.22075	7.09092	6.8261	6.87758	6.92606	6.77266
	104	7.60463	7.28179	7.18293	7.26069	7.67811	7.13377		6.8422	6.74072	6.61741	6.97075	6.90322	7.14133
	105	7.34656	7.34065	7.14142	7.15677	7.67623	7.31359		7.04689	7.03401	6.85486	7.16174	6.49609	6.92223
	106	6.99984	7.4962	7.31371	7.31644	7.18141	7.40337		6.94745	6.96456	6.9567	6.84878	7.07068	7.05231
	107	7.37296	7.20783	7.26759	7.13158	7.19066	7.22493		6.89328	7.09954	6.74933	6.69808	6.74184	6.78019
	108	7.34364	7.22136	7.37664	7.45096	7.12775	7.29967		7.02788	6.77995	7.09201	6.7988	7.14095	6.6595
	109	7.33873	7.4122	6.98014	7.51912	7.50513	7.20405		7.19993	6.95099	6.92053	6.59584	6.76082	6.66379
	110	7.273	7.02462	7.1825	7.39629	7.06458	7.34315		6.9706	6.73565	6.86545	6.51051	7.0873	6.98575
	111	7.20802	7.23745	7.39958	7.28837	7.40744	7.20329		7.16944	7.0089	6.75389	7.16098	6.72152	6.76704
	112	7.23121	7.23366	7.49437	7.19878	6.97826	7.07185		6.88362	6.53552	6.70534	7.04458	6.60851	7.24331
	113	7.02864	7.34127	7.18142	7.34839	7.43128	7.68061		7.15562	7.32378	6.91779	6.73076	6.77242	6.69933
	114	7.14136	7.20883	7.08391	7.23584	7.15411	7.1411		7.16667	7.39057	6.81849	6.77763	6.73718	6.70959
	115	7.29662	7.37316	6.9957	7.20809	7.20498	7.31504		7.25166	7.24844	7.05938	6.73168	6.85518	6.77178
	116	7.11853	7.38091	7.18957	7.13268	7.30408	7.3133		7.25496	6.97023	7.02475	6.72888	6.9356	6.79438
	117	7.30027	7.13201	7.33037	7.2833	7.51049	6.84881		7.11845	7.27167	6.96322	6.73815	6.91685	6.7745
	118	7.3058	7.07316	7.46778	7.25906	7.43869	7.32494		7.2	6.66064	6.91531	7.0949	6.97613	6.85514
	119	7.22981	7.27222	7.22031	7.38424	7.23399	7.35868		6.94932	7.3862	6.87625	6.86	6.72342	6.78343
	120	7.10136	7.25438	7.46031	7.41295	7.20642	6.87813		7.18289	7.16639	6.63951	7.15787	6.63159	6.82749
	121	7.20043	7.27786	7.2921	7.08647	7.09232	7.39074		7.48592	6.53626	7.02029	6.95293	6.80377	6.92646
	122	7.39209	7.10753	7.32195	7.27261	7.32084	7.12219		7.26521	6.93848	6.64972	6.34406	6.76228	6.63664
	123	7.22524	7.21351	7.16721	7.23291	7.21581	7.35619		7.12495	6.76153	6.48034	6.81768	6.85224	6.77582
	124	7.26668	7.23284	7.32486	7.25871	6.90006	7.46484		6.94872	6.94693	6.98776	6.97919	6.92295	6.90044
	125	7.46502	7.28688	7.89825	7.3377	7.54244	7.35475		7.17131	6.90559	7.0414	6.8093	6.84364	6.89046
	126	7.55021	7.25275	7.43826	7.48406	7.13329	7.31708		6.96298	7.19484	6.97183	7.00237	7.09269	6.78529
	127	7.52688	7.31773	7.36026	7.05802	7.14951	7.57464		7.00362	7.11133	6.85191	6.7636	6.9974	6.97087
	128	7.41757	6.66547	6.99066	7.39073	7.19386	7.37115		6.85072	7.03231	6.83252	6.92408	6.72783	6.66545
	129	6.95793	7.38275	7.35103	7.15065	7.36764	7.29602		7.01254	6.97287	6.71248	6.88898	7.09224	7.03482
	130	7.47311	7.24611	7.24387	7.42704	7.439	7.00922		7.07557	6.87388	6.9538	6.65947	6.91814	6.95886
	131	7.38522	7.25016	7.46884	7.4215	7.19383	7.30967		7.14868	6.91914	7.16513	6.95034	7.22258	6.76527
	132	7.26108	7.2702	7.15728	7.10059	7.03932	7.71971		6.81928	7.0528	7.08653	6.83675	6.79429	6.91037
	133	7.31861	7.23679	7.05644	7.27883	7.13895	6.93044		7.17986	6.82475	7.1191	6.70658	6.79614	6.98864
	134	7.46832	7.20514	7.26266	7.30266	7.1305	7.14005		6.64172	7.22859	6.97506	7.04799	6.94111	6.75742
	135	7.09235	7.21328	7.40882	7.30324	7.16085	7.04416		7.09837	6.79575	7.05408	6.98288	6.82265	6.63918
	136	7.31837	7.11743	7.22462	7.41901	7.42704	7.28613		6.87865	7.27096	6.88491	6.76095	6.82631	6.96496
	137	7.15166	7.27201	7.19798	7.43032	7.21568	7.03777		7.33474	6.92339	6.82916	6.93587	7.04501	7.07713
	138	7.43714	7.46232	7.27691	7.27748	7.20877	7.43336		7.13819	7.01796	6.99931	6.6848	6.97816	7.13753
	139	7.36418	7.43486	7.33372	7.27917	7.2982	7.26323		7.07478	7.19364	6.86014	6.99985	6.54265	6.84194
	140	7.3661	7.33148	7.41151	6.89823	7.3638	7.10796		6.86348	7.03345	7.18019	6.88693	6.85609	6.78528
	141	7.3284	7.43453	7.1327	7.27012	6.68604	7.12762		6.99762	7.21569	6.99903	6.93668	6.86846	6.44551
	142	7.21893	7.33898	7.32108	7.2906	7.63378	7.41768		6.78272	6.82901	6.77304	6.90801	6.78006	6.98517
	143	7.24332	7.16231	7.35258	7.15888	7.19557	7.14405		7.01043	6.85869	6.89906	6.8192	6.64618	6.4508
	144	7.34155	7.08192	7.02583	7.3582	7.27568	7.133		6.77708	6.79741	6.85092	6.71363	6.76479	6.84182
	145	7.27867	7.32334	7.35721	7.19534	7.40937	7.57545		7.05713	7.25203	6.90624	6.84985	7.09592	6.54513
	146	7.31648	7.51489	7.25489	7.27186	7.24227	6.78033		7.11484	6.90674	6.97262	6.67591	7.17359	7.04854
	147	7.00027	7.26206	7.76019	6.82018	7.36276	7.39896		7.25454	6.95185	7.08127	7.09654	6.96273	6.85894
	148	7.13735	7.34613	7.24925	7.44462	7.19471	7.37213		7.23874	6.81441	6.85668	6.94586	7.05436	6.86979
	149	7.25408	7.33588	7.34114	7.18882	7.17299	7.56887		7.17077	7.2799	6.95011	6.94395	6.837	6.9223
	150	7.31695	7.22542	7.19801	7.18551	7.33213	7.33722		7.15457	6.90594	6.97552	6.82641	6.78535	6.81597
	151	7.39958	7.34996	7.11344	7.12521	6.93376	7.41963		6.97262	7.19005	6.91608	6.93805	7.01412	6.75937
	152	7.03065	7.51273	7.17979	7.27566	7.0663	6.91858		6.77324	6.92311	7.11701	7.1144	6.73161	6.93171
	153	7.15388	7.2042	7.44409	7.40782	7.25583	7.73695		7.05991	7.1813	7.03855	6.78061	7.09359	7.20921
	154	7.40599	7.02769	7.23925	6.75696	7.28907	7.32232		7.20665	6.98444	6.73873	6.81606	7.37745	6.8688
	155	7.31333	7.25201	7.38093	7.35979	7.04445	7.25398		6.65598	7.0874	6.72701	6.57384	6.82345	6.85293
	156	7.34501	7.51784	7.23255	7.19242	7.24221	7.70656		7.2397	6.93091	6.97131	7.04378	7.11699	6.86307
	157	7.09067	7.12473	7.1543	7.00915	7.38136	7.10019		6.99504	6.92925	7.0935	6.80809	6.8864	7.18112
	158	7.27086	7.34051	7.13446	7.12715	7.27003	7.61427		6.5096	6.96395	6.80216	6.71067	6.8593	6.51975
	159	7.01506	7.26204	7.3515	7.03479	7.6982	7.16326		6.98959	7.27251	7.02017	6.80216	6.6771	6.86497
	160	7.05938	7.03687	7.24658	7.4619	7.25722	7.15568		7.12605	7.08126	6.89317	6.90455	6.95507	7.05184
	161	7.35902	7.29324	7.73169	7.51735	7.33325	7.2495		7.09774	6.9462	7.12029	7.15995	7.3594	6.87099
	162	7.38873	7.13883	7.22848	7.37678	7.45858	7.27811		7.38242	7.05837	7.07659	6.89139	7.10588	6.57454
	163	7.24	7.13368	6.99027	7.33892	7.14413	7.39941		7.16585	6.98561	7.06012	7.01522	6.80718	7.05145
	164	7.01062	7.17734	7.23321	7.29561	7.30075	7.1961		7.05082	6.99383	6.9091	6.80054	6.61194	6.83647
	165	7.02778	7.16214	7.00108	7.92626	7.38694	7.31549		7.22875	7.10653	6.85068	7.0534	6.87984	7.06478
	166	6.92022	7.03214	7.41006	7.21592	7.76143	6.99125			6.76966	7.07643	6.90412	6.99839	7.03358
	167	7.02929	7.45617	7.41333	7.2298	7.02528	7.16885			6.97514	7.1108	6.87225	7.05662	6.91369
	168	7.14291	7.23311	7.35191	7.47159	7.42213	7.37156			6.97849	7.03322	6.6733	7.00351	6.84455
	169	7.41874	7.41526	7.26371	7.30325	7.7872	7.20339			7.16861	6.79971	6.95339	7.00424	6.84951
	170	7.24492	7.41862	7.20878	7.35038	7.17582	6.91195			7.27907	6.95352	6.82382	6.8084	7.2214
	171	7.24471	7.5167	6.78569	7.23296	7.18556	7.20053			6.97893	7.13589	6.88249	6.81769	6.655
	172	7.3479	7.06096	7.11788	7.19846	7.41497	7.09695			7.19697	6.95503	6.72252	7.21767	6.91201
	173	7.11233	7.53862	7.10535	7.17613	7.00695	7.64123			7.17949	6.68194	6.72965	7.15212	6.98741
	174	6.9082	7.61385	7.918	7.1425	7.57303	7.16172			7.23527	6.87346	7.06473	6.94028	7.0574
	175	7.22066	7.18711	7.46614	7.17276	7.24223	7.77554			7.07524	6.95744	6.96226	6.96958	6.72147
	176		7.17867	7.85151	6.98416	7.43749	6.91658			7.14893	6.80582	6.74355	7.08346	7.06006
	177		7.88435	7.13614	7.05149	6.66211	7.46959			6.96866	7.076	7.27386	6.73867	6.81799
	178		7.25276	7.46483	7.49344	7.28537	6.92493			7.01764	6.89871	7.12483	6.53563	7.27806
	179		7.30888	7.10009	7.29539	7.18128	7.38178			7.18759	6.82031	6.75026	7.0336	6.94609
	180		7.48354	7.45472	6.79183	7.19986	7.38728			7.22864	6.97869	6.89322	6.75866	7.00312
	181		7.12962	7.18918	7.32567	7.87152	7.83581			7.13203	6.97855	6.80998	7.01596	7.15244
	182		7.34258	7.50736	7.47642	6.61008	7.61179			7.09628	6.73267	7.0372	6.98788	7.07694
	183		7.28137	7.40689	7.17081	7.27974	7.11953			6.90982	6.86379	6.79612	6.88389	6.80142
	184		7.28791	7.27555	7.29924	7.44687	7.37222			7.01642	7.2436	6.70758	6.90193	7.01585
	185		7.22582	7.14865	7.51512	7.63985	7.24304			7.38286	7.01	7.04185	6.90113	7.00343
	186		7.75633	7.162	7.01114	7.2079	6.99232			6.83831	7.04341	7.21689	6.77933	6.92286
	187		7.41111	7.12002	7.63813	7.655	7.21426			6.98029	6.84633	6.53447	7.13544	7.0674
	188		7.13828	7.20339	7.26667	7.22301	7.32729			6.91175	6.75999	6.55591	6.84815	7.10001
	189		7.55239	7.48384	7.26986	7.22811	7.49329			6.61255	7.13003	7.11676	6.93587	6.7164
	190		7.19152	6.80961	7.4296	7.31234	7.38114			7.07327	6.74432	7.03767	7.11075	6.89222
	191		7.11636	7.2868	7.24717	7.54589	7.27106			7.1137	7.02282	6.96664	6.83709	6.79718
	192		7.01667	7.06779	7.36737	7.26816	7.12157			7.0333	7.03474	7.0916	6.77367	7.11288
	193		7.2957	7.19981	7.45298	7.42532	7.02384			6.91799	6.8776	7.22312	7.00451	6.87022
	194		7.38169	7.15866	7.4497	7.00611	7.84534			7.22511	7.07187	6.86376	6.83857	6.83821
	195		7.38952	7.45471	7.4749	7.24294	7.32028			7.22008	6.62647	6.93208	7.07591	6.92084
	196		7.26189	7.13641	7.02185	7.36096	7.7886			7.04364	6.71525	6.81775	6.93745	6.76119
	197		7.02832	7.18872	7.41603	7.42186	7.7426			6.77153	7.03139	7.04641	6.94831	6.85186
	198		7.22916	7.35741	7.55095	7.2771	7.2328			6.99838	7.1163	7.02484	6.82781	7.05278
	199		7.35195	7.27722	7.55928	7.44062	7.08719			6.74069	7.086	6.99908	6.85022	7.20549
	200		7.2917	7.09351	7.28851	7.22963	7.03234			7.01927	7.04613	6.79609	7.06096	7.1131
	201		7.27283	7.39021	7.20644	7.14854	7.09042			7.08504	7.09374	6.70701	6.53433	7.03948
	202		7.43292	7.09235	7.17497	7.35523	7.42635			6.9691	6.98184	6.90687	7.23557	6.74045
	203		7.22076	7.25621	7.6482	7.18482	7.72437			7.0555	7.04171	7.10898	6.88222	7.07504
	204		7.20227	7.2878	7.84978	7.33961	7.23175			7.28757	7.02013	7.01882	7.03643	6.92606
	205		7.22884	7.21314	7.05933	7.11207	6.97556			7.25959	7.02182	6.80656	6.87541	6.68381
	206		7.21876	7.14292	7.22465	7.31187	7.25201			7.14274	6.93324	7.07327	6.80864	6.97345
	207		7.18059	6.98978	7.04643	7.00172	7.08464			7.10576	6.88379	6.92175	6.94303	6.87049
	208		7.23827	7.08086	7.03039	7.41304	7.10395			7.26317	6.87501	6.82596	7.12081	7.0019
	209		6.82461	7.22122	7.53564	7.33487	7.37323			7.04134	6.8807	7.06417	6.96526	6.76027
	210		7.30327	7.21496	6.80622	7.40732	7.05614			6.38256	6.80721	6.47933	7.04923	7.04618
	211		7.2317	7.36622	7.21724	7.2211	7.34704			6.89758	6.9363	6.86805	7.10817	6.82725
	212		7.1131	7.25578	7.36678	7.36409	6.74363			7.14	7.39974	7.28325	7.03131	7.15684
	213		7.22171	7.17217	7.07152	7.02248	7.35353			6.82805	7.0711	6.79128	7.11286	7.09394
	214		7.23507	7.30935	7.16848	7.13689	7.27705			7.04612	6.76466	7.01445	7.13758	6.90268
	215		7.2598	7.53341	7.17553	7.45266	7.39145			7.14221	7.11326	6.91473	6.7618	6.88266
	216		7.56553	7.17917	7.2497	7.05817	7.28817			6.98963	7.05334	7.06392	6.75407	6.9342
	217		7.21203	7.62703	7.38033	7.06783	7.39386			7.04881	7.16593	6.81278	6.76821	6.79619
	218		7.32268	7.26002	6.98824	7.35358	7.42339			6.99188	7.04001	7.12914	6.95904	7.07018
	219		7.36287	7.42537	7.54347	7.65501	7.42723			7.16461	7.19688	7.10822	7.18046	7.10589
	220		7.27729	7.29534	7.17065	7.13808	6.95312			7.16022	6.43743	6.96861	6.41156	6.91962
	221		7.13732	7.27187	7.36338	7.17821	6.97694			7.18455	6.82007	6.92385	7.26472	6.95596
	222		7.21946	7.07835	7.22895	7.00523	7.21479				7.0534	6.74744	6.79372	6.82527
	223		7.33043	7.30179	7.15864	7.15044	7.08254				6.94105	6.81429	6.92141	6.5698
	224		7.2981	7.26978	7.51277	7.06885	7.5652				7.15171	6.99721	7.09662	6.77506
	225		7.27448	6.7227	7.35552	7.08044	7.12264				6.97435	7.0617	7.0688	6.99881
	226		7.19466	7.27091	7.13001	7.04362	7.1331				7.15161	7.09199	6.97239	6.38522
	227		7.09158	7.12007	7.181	7.39798	7.22938				7.10649	6.75604	7.07509	7.13599
	228		7.2375	7.31387	7.16731	7.16432	7.25304				7.04002	6.80683	6.80817	6.97786
	229		7.04329	7.27136	7.37358	7.06779	7.0884				7.1195	7.06401	6.98678	6.79212
	230		7.33119	7.09756	7.43614	7.38326	7.44117				6.85825	7.00543	7.03543	6.98003
	231		7.12672	7.3483	7.1005	7.26878	7.10755				6.80989	7.06501	6.95871	6.75651
	232		7.28918	7.06951	7.06552	7.35797	7.34795				7.05428	7.54285	6.95842	6.84478
	233		7.0887	7.18958	6.99306	7.02623	7.18012				6.82426	6.90595	7.19041	7.02219
	234		7.18592	7.13656	7.35651	7.07286	7.51211				7.20184	7.00988	6.94716	6.88293
	235		7.02501	7.65768	7.25706	7.18799	6.99524				7.13027	7.46849	7.152	7.1504
	236		7.30334	7.75014	7.35924	7.34181	7.38934				7.04096	6.69378	7.0257	6.98586
	237		7.03159	7.16615	7.23486	7.3197	7.23729				7.07719	7.17613	7.07195	7.00825
	238		7.33303	7.30988	7.23981	7.10953	7.39218				6.9417	6.98142	6.92206	7.04968
	239		7.0735	7.15228	7.01718	7.40212	7.34965				7.07219	6.95254	6.75271	6.95119
	240		7.1676	7.23321	7.08219	6.93806	7.61988					7.10312	6.71676	7.05612
	241		7.1885	6.77237	7.04532	7.11238	7.34233					7.05526	7.28004	6.76376
	242		6.63053	7.50479	7.23812	7.4397	7.28251					7.03293	6.94585	7.07716
	243		6.73972	7.19537	7.09424	7.00819	7.16594					6.88398	7.10374	6.75009
	244		7.24207	7.10661	7.17042	7.3719	7.28543					6.35032	6.869	7.02264
	245		7.01363	7.25359	7.11748	7.2171	7.43693					6.68709	6.38614	7.07242
	246		7.36226	7.36502	7.21644	7.61624	7.61674					6.74079	6.64005	6.91796
	247		6.79487	7.29769	7.23438	7.12294	7.59216					7.02172	6.76958	6.69522
	248		6.83009	6.98615	7.37855	7.24774	7.01503					6.87312	6.92987	6.52035
	249		6.79479	7.2827	7.37781	7.04664	7.7035					6.9972	6.97167	7.38764
	250		7.36426	7.25443	7.11762	7.23662	7.28682					7.11467	6.83064	7.25016
	251		6.8382	6.75508	7.74849	7.14164	7.23373					6.98246	6.95704	6.77383
	252		7.39777	6.84171	7.22975	7.18907	7.75168							6.7885
	253		6.75606	7.1864	7.24267	7.30611	7.28848							6.97433
	254		7.28087	7.87165	7.25896	6.74459	7.05022							7.05868
	255		7.35192	7.31548	7.40838	7.40356	7.55559							6.89603
	256		7.31876	7.29953	7.318	7.08666	7.22462
