# Supplementary material for: Acidity suppresses CD8 + T-cell function by perturbing IL-2, mTORC1, and c-Myc signaling
Source: EMBO J. 2024 Sep 16;43(21):8. doi: 10.1038/s44318-024-00235-w (PMC11535206; doi:10.1038/s44318-024-00235-w)
Supplement: Supplementary file 9 — Source data Fig. 7 [file 44318_2024_235_MOESM9_ESM.zip › Figure 7/7C/Fig7C.xls]

## Sheet: Fig7C
SEpHluorin/mCherry ratio
		pH7.4							pH6.6
		Time (hour)							Time (hour)
		0.333333	1.08333	1.83333	2.58333	3.33333	4.08333		0.333333	1.08333	1.83333	2.58333	3.33333	4.08333
Cell number	1	7.19351	7.16997	7.19696	7.29016	6.90274	7.30695		6.94121	6.43777	7.01283	6.53639	7.27035	6.85748
	2	6.79942	7.42365	7.38339	7.03424	7.78692	7.24565		7.09852	6.50384	6.43153	6.72916	6.75277	6.70285
	3	7.08566	7.59456	7.15578	7.49238	7.38027	7.16143		7.20998	6.83043	6.71979	7.16324	6.87545	6.84216
	4	7.4649	7.5191	7.29962	7.33439	7.41489	7.27824		6.96153	6.58065	7.25378	6.95192	6.70826	6.66534
	5	7.47882	6.74479	7.53724	7.37819	7.18972	7.5111		6.98518	6.47078	6.71786	6.7796	6.72002	6.79826
	6	7.44203	7.46967	6.99152	7.76686	7.22446	7.00442		6.5932	6.79968	6.51506	6.61058	6.78745	6.80746
	7	6.76279	7.37374	7.31923	7.57452	7.08886	7.95684		6.97072	6.8208	7.11471	6.69424	7.12415	6.79914
	8	6.91798	7.24416	7.2846	7.58622	7.35804	7.16911		7.49942	6.52439	6.73679	6.78294	6.88378	6.72798
	9	7.23281	7.28232	7.698	7.19734	7.2481	7.49734		6.87663	7.13787	6.53312	7.14825	6.7686	7.07677
	10	7.4709	6.72831	7.3908	7.56848	7.12157	7.15639		7.03721	6.4848	6.6469	6.73957	6.8092	6.80391
	11	7.45371	6.7564	7.19646	7.75835	7.37048	7.28451		6.93183	6.82592	6.67675	6.7118	6.8156	6.80883
	12	7.48489	6.91797	7.31705	7.32193	7.30616	7.35278		6.67191	7.21747	7.04306	6.62981	6.85239	6.80461
	13	7.25706	6.84953	7.32071	7.42728	7.32194	6.66384		6.61595	7.17208	6.80924	6.52511	6.88032	7.21376
	14	7.29437	7.23849	7.2302	7.43568	7.76069	7.4251		6.6591	6.64565	6.57487	7.13989	6.79388	6.83475
	15	7.50118	7.35494	7.38465	7.16741	7.53881	7.52567		6.70559	6.38986	6.85247	6.79158	6.78013	6.8402
	16	6.90509	7.30169	7.2926	7.30526	7.49253	7.40087		7.1544	6.45728	6.60901	6.78354	7.02956	6.76279
	17	7.28412	7.26091	6.89318	7.0278	7.37988	7.81779		7.30619	7.13947	6.43474	6.88979	6.73786	6.7842
	18	7.18949	7.1617	6.69867	7.14437	7.17291	7.18536		6.42809	7.06734	6.62867	6.85129	6.69124	6.71683
	19	7.56899	7.50256	7.29703	7.32629	6.98076	7.47523		6.67828	6.48636	7.19837	6.80908	7.18366	7.0046
	20	7.58322	7.26566	7.39715	7.0599	7.23883	7.32278		6.82639	6.39038	7.01665	7.11417	6.82816	6.81606
	21	7.12582	7.52633	7.43511	7.14766	7.83105	7.40987		6.91747	6.50447	7.03375	6.73871	6.94866	6.86965
	22	7.10152	7.22906	7.17891	6.8754	7.42889	7.32977		6.46511	7.17946	6.44576	6.79038	6.90498	6.92489
	23	7.64813	7.41059	7.46363	7.44355	7.30806	7.52404		6.90907	7.23169	6.92618	6.72998	6.85015	6.78702
	24	7.52049	7.19719	7.45102	7.29404	7.25456	7.6122		6.85393	7.18398	6.39444	6.98923	6.66424	6.93736
	25	7.22257	7.64527	7.04208	7.37289	7.22509	6.83953		7.05092	6.49882	7.12493	6.69328	6.55649	6.61475
	26	7.49711	7.28596	7.40326	7.1518	7.47175	7.34221		7.27972	6.92207	6.5125	6.50248	6.99406	6.77449
	27	7.55835	6.71927	7.03348	6.91366	7.09577	7.46981		7.11203	6.63924	7.31517	6.94859	6.71982	6.85328
	28	7.00896	7.56442	7.3152	7.35459	7.37295	7.19104		7.10016	7.35792	6.85195	6.9101	6.8203	6.96121
	29	7.4329	7.42994	7.21154	7.82062	7.19855	7.38767		6.86647	7.07161	6.50336	7.08691	6.72964	6.70214
	30	7.50025	7.53552	7.40082	7.33968	7.39183	7.3552		7.17615	6.50382	6.48133	6.81723	6.731	6.76359
	31	6.66562	7.49427	7.87197	7.54291	7.41452	7.51698		6.99309	6.79638	7.26114	7.13275	6.57311	6.81473
	32	7.65207	7.17093	7.36969	7.43951	7.36804	6.86928		6.79316	6.41013	7.24622	7.07451	6.74416	7.03601
	33	7.52816	7.24344	6.7067	7.2989	7.48955	7.32462		7.14413	7.31869	7.15853	6.87667	7.02617	6.52831
	34	7.59957	7.59665	7.20428	7.14882	7.31634	7.53889		7.13505	7.17497	6.50109	6.54988	7.18633	7.08301
	35	7.49609	6.687	7.30297	7.04417	7.79968	7.34381		7.41693	6.4088	6.54375	6.54094	7.24243	6.95093
	36	7.43382	7.20339	7.3611	7.24545	7.38959	7.17415		7.04193	7.09199	6.68694	6.75526	6.89116	6.88797
	37	7.4939	7.51539	7.3938	7.25967	7.63479	6.97178		7.24955	7.12716	7.04502	6.70337	7.30181	6.92988
	38	7.25471	7.31841	7.29891	7.76893	7.2258	7.45508		7.21673	6.37737	6.99198	7.25357	7.03995	6.62026
	39	7.36179	7.42222	7.50418	7.6852	7.22552	7.21768		7.23729	7.16518	7.12609	7.0088	6.94355	7.0434
	40	7.41274	7.33586	7.1987	7.45607	7.48091	7.62398		7.43772	6.94664	7.06272	7.26245	6.91095	6.77974
	41	7.43846	7.22459	7.08407	7.28692	7.59602	7.35133		6.83964	6.95862	6.94779	7.02672	6.84882	6.91711
	42	7.58362	7.39144	7.22577	7.23335	7.40788	7.33084		7.10082	7.19352	6.90466	7.04372	6.89057	7.01107
	43	7.53837	7.43822	7.38123	6.97585	7.39959	7.32384		7.02207	6.82379	7.02051	7.02135	7.05897	7.2419
	44	7.20519	6.8944	7.25798	7.62415	7.31885	7.79695		7.12459	6.94971	7.16275	6.94956	6.78627	6.72026
	45	7.05895	6.90021	7.57484	7.08587	7.40313	7.39921		7.22147	7.01142	6.88719	6.92572	7.17852	6.79574
	46	7.17891	7.54389	7.59576	7.80836	7.50629	7.40858		6.66894	7.02302	7.18628	6.87633	6.93498	7.25305
	47	7.06701	7.15995	7.64545	7.50614	7.10762	7.57703		6.99403	7.13706	7.07447	6.84976	7.12336	6.73802
	48	7.48546	7.22227	7.56716	7.48924	7.3678	7.15335		7.0203	7.19286	6.92841	7.08114	6.89545	6.94066
	49	7.72399	7.18131	7.27866	6.79046	7.23722	7.2457		7.19176	7.32963	6.71434	7.06724	6.94413	6.83282
	50	7.33507	7.7969	7.4236	7.44241	7.36906	7.24852		7.04331	6.994	7.01903	7.14695	6.7283	7.14878
	51	7.45627	7.25556	7.78739	7.42921	7.30283	7.19195		7.24574	7.00272	6.96834	7.0606	6.85213	7.12537
	52	7.28775	7.19738	7.18835	7.33308	7.06267	7.20852		7.53652	6.81962	7.01284	6.92994	6.4604	6.79025
	53	7.11658	7.64463	7.24675	7.37827	7.27856	7.38048		7.30023	7.26511	6.7603	7.08261	6.90102	7.02536
	54	7.1225	7.36181	7.77079	7.26581	7.79397	7.34458		7.36695	6.84927	6.97939	6.8517	6.79313	7.10234
	55	7.45918	7.41096	7.2596	6.68783	7.6298	7.38717		7.31057	7.01935	6.87394	6.98219	7.05807	6.44621
	56	7.58349	7.54893	7.30841	7.3355	7.3522	7.71639		7.04701	6.99361	7.08619	7.09447	7.04022	7.04553
	57	7.67791	7.36868	7.14395	7.07541	7.58674	7.63109		6.60028	7.31462	7.19869	6.80927	7.20447	6.97809
	58	7.30176	6.95294	7.36591	7.1204	7.21929	7.38593		7.22653	7.08053	7.25719	6.97803	7.1824	7.34012
	59	7.43921	7.26363	7.28218	7.13918	6.94456	7.29418		6.99444	7.13676	7.01777	7.06208	7.38159	7.26538
	60	7.60575	7.13319	7.33388	7.42877	7.29395	7.49843		6.80119	7.06315	6.7882	7.00273	7.18183	6.74982
	61	7.31909	7.47481	7.04431	7.07826	7.27029	7.82106		7.26303	7.00623	7.13102	6.82891	7.118	7.12129
	62	7.58812	7.41107	7.43872	7.13373	7.44298	7.62645		7.14028	7.01964	7.20038	7.06647	7.18744	7.09128
	63	7.43094	7.49575	7.34811	7.29272	7.17916	7.40692		7.26375	7.02329	6.87151	6.89908	6.76609	7.26683
	64	7.53517	7.26566	7.28668	7.36479	7.40316	7.22376		7.04533	7.21863	6.76361	7.34032	7.05079	6.99748
	65	7.23675	7.39042	7.82519	6.97247	7.39889	7.31489		7.20939	7.47625	7.03174	7.11718	6.91277	7.03765
	66	6.79283	7.59331	7.30183	7.48836	7.26002	7.38213		7.09779	7.2204	7.38075	7.12232	6.81528	6.73653
	67	7.32545	7.32523	7.65146	7.0876	7.37943	7.24691		6.84054	7.31853	7.02751	7.15659	7.19158	6.76356
	68	7.42488	7.31987	7.25196	7.11425	7.30944	7.40322		7.20504	6.75725	7.23981	7.08202	7.18943	6.88238
	69	7.53848	7.55218	7.11965	7.20399	7.34357	7.25655		7.34517	7.46685	7.14729	7.11056	7.08637	6.60715
	70	7.01405	7.51625	7.53971	7.3156	7.22542	7.34718		7.11019	7.37067	7.52516	6.81944	6.7969	7.06302
	71	7.11927	7.23037	7.3655	7.34288	7.34762	7.43512		7.17541	6.84559	7.14385	6.7576	7.23608	6.79934
	72	7.72027	7.37604	7.31841	7.04206	7.3615	7.45699		7.12301	7.24565	7.2457	6.97922	7.09236	7.21573
	73	7.32811	7.51028	7.52891	7.53899	7.38171	7.12282		6.50427	7.30087	6.9701	7.47254	6.99337	7.17191
	74	7.43341	7.32089	7.19899	7.19888	7.44563	7.21765		7.1235	7.03563	7.37392	7.02607	7.29184	7.15464
	75	7.44219	7.43554	7.3402	7.49075	6.97217	7.66457		7.33308	7.04639	6.84018	7.34049	7.15677	7.14215
	76	7.51409	7.36882	7.52134	7.15401	7.15851	6.90272		7.06665	6.9465	7.05128	6.7794	6.72143	6.79724
	77	7.37053	7.50475	7.52684	7.44392	6.90332	7.51108		7.06278	7.08139	7.16539	7.30715	7.35868	6.82568
	78	7.34807	7.49743	7.27006	7.28036	7.38451	6.82055		7.07767	6.70746	7.08858	6.90165	7.06832	7.38501
	79	7.23158	7.14344	7.45709	7.35959	7.23238	7.12242		7.07758	7.24406	6.96135	7.11311	6.99295	7.09971
	80	7.28343	7.43599	7.02144	7.21086	7.32646	7.70329		7.08283	7.05462	6.76156	6.5559	7.06743	7.12987
	81	7.29179	7.57241	7.18935	7.15172	7.29672	7.15955		7.3393	7.27059	6.97257	6.9204	7.111	6.80295
	82	7.49336	7.33785	7.11659	7.41942	7.19234	6.91123		7.16878	7.39823	7.13067	7.01244	7.23541	7.07476
	83	7.56166	7.18007	7.24561	7.09801	7.26587	7.29518		7.43661	7.27324	7.45844	6.72517	6.776	7.45074
	84	7.31481	7.27024	7.15725	7.3768	7.04946	7.4643		6.83779	7.25097	6.81442	7.08877	7.14561	7.41722
	85	7.6766	6.70236	7.39119	7.59467	7.39844	7.12478		7.12223	7.47823	7.25784	7.0898	6.63575	6.81304
	86	7.28036	7.29183	6.85455	7.37631	7.35816	7.19361		7.18671	6.82132	7.03085	7.09475	6.89995	7.02914
	87	7.69149	7.22201	7.33681	7.11807	7.4055	7.37495		7.44909	7.0464	7.42	6.91612	6.60382	7.32553
	88	7.31513	7.42311	7.16715	7.23072	7.40615	7.58425		7.20084	7.18429	6.794	7.36485	7.17678	7.0392
	89	7.73783	7.5053	6.91051	7.42456	7.23096	7.3592		7.05003	7.07517	7.17691	6.79052	7.21293	6.97342
	90	7.33317	7.45557	7.33368	7.22876	7.26843	7.20553		7.67313	7.16428	6.97984	6.97504	6.55644	7.12151
	91	7.35168	7.3093	7.22368	7.37723	7.4271	7.46643		7.19626	7.04557	7.02679	7.24278	7.06492	6.78094
	92	7.19089	6.80075	7.55712	7.50109	7.37918	7.31447		7.29436	7.27644	7.1367	7.02392	7.07971	7.16086
	93	7.47324	7.38576	7.13064	7.32233	7.15372	7.31509		7.38167	6.82969	7.04625	6.76839	7.17274	6.68586
	94	7.60914	7.44646	7.20686	7.38282	7.60878	7.5405		6.88519	7.09703	7.10897	7.07172	6.74912	7.22115
	95	7.43414	7.33509	7.45549	7.40292	7.70566	7.35671		6.97843	7.37538	7.1189	7.3841	6.8744	6.77069
	96	7.5261	7.12533	7.27735	6.77687	7.10583	7.23148		6.9995	6.54299	6.73756	6.85048	6.753	6.5418
	97	7.33961	7.17784	7.3792	7.38399	7.15437	7.49408		7.23083	6.85596	6.78492	7.27294	7.06909	6.61978
	98	7.36989	7.0446	7.54519	7.27246	7.31679	7.44342		7.54986	6.6969	6.74331	7.04453	7.37442	7.13292
	99	7.36364	7.28569	7.4856	7.45055	7.15967	7.44338		7.30653	7.16463	6.84894	6.8122	6.4643	7.37405
	100	6.94788	7.55781	7.74139	7.5099	7.51655	6.76349		6.99058	7.21178	6.55609	7.35303	7.06087	6.84238
	101	7.5948	7.57586	7.26513	7.49351	7.14257	7.27374		7.17498	7.08953	7.02037	7.08643	6.75919	7.2835
	102	7.40803	7.33915	7.40692	7.13105	7.56681	7.53229		6.94047	6.71195	6.89559	6.73188	7.22379	7.0921
	103	7.6208	7.30156	7.10943	7.3741	6.89681	7.28318		7.10271	7.14704	6.56735	6.98185	7.26254	6.73181
	104	7.3218	7.27799	7.33734	7.25789	7.34033	7.017		7.06808	7.12574	7.15398	7.13121	6.81988	6.59566
	105	7.7238	7.39933	7.42184	7.57488	7.25452	7.09779		7.40804	7.1583	6.78706	7.26127	6.68999	6.67508
	106	7.53137	7.35533	7.18147	7.75762	7.39693	7.20755		6.97473	6.76067	6.99027	7.1799	6.70043	7.05871
	107	7.56442	7.27181	7.24398	7.30638	7.35999	7.90688		7.34513	6.88227	7.03978	6.9272	6.87382	6.83232
	108	7.71358	7.19475	7.42779	7.33482	7.61501	7.68159		7.19917	7.06899	6.72148	6.9289	6.77545	6.72556
	109	7.45126	7.35223	7.39035	7.16753	7.39433	7.60405		7.43367	7.13246	6.71253	6.89713	6.89942	6.74547
	110	7.50147	7.10766	7.33972	7.25373	7.31417	7.46169		7.05351	6.51348	6.98422	6.45237	7.00032	6.89791
	111	6.95987	7.24773	7.12211	7.53933	7.42786	6.98084		7.17271	7.58851	6.86754	6.61061	7.07722	6.8925
	112	7.24767	7.47155	7.35542	7.3394	7.34955	7.25132		7.46421	7.10356	7.02723	6.71712	6.94288	6.79682
	113	7.43862	7.29228	7.15284	7.74489	7.68876	7.09609		7.04494	7.37644	7.17278	6.52053	7.02788	6.911
	114	7.41868	7.40614	7.12186	7.3537	7.00822	7.51715		7.19211	6.42304	6.99618	7.10979	6.74106	6.75021
	115	7.35275	7.56841	7.28255	7.4353	7.36874	7.38044		7.21162	6.58919	7.12334	6.73455	6.44705	6.88386
	116	7.17502	6.75075	7.16508	7.16193	7.33814	7.77515		7.63728	7.22544	7.16767	6.7348	6.81827	7.04532
	117	7.40172	7.40589	7.39149	7.51654	7.15764	7.44116		7.24003	7.52427	7.08209	6.80773	6.92236	6.45973
	118	7.32285	6.94123	7.23789	7.44823	7.55379	7.42275		7.03164	6.99633	6.98919	6.72426	6.80899	7.07721
	119	7.0279	7.74004	7.2322	7.31602	7.37536	7.08298		6.97704	6.82498	6.42634	6.7241	7.04933	6.97821
	120	7.28881	7.18938	7.32495	7.30881	7.59092	7.42592		7.15363	7.05341	6.50401	7.21378	7.00642	6.8592
	121	7.36695	7.44098	7.45099	7.40827	7.48188	7.48771		7.17376	7.04027	6.69001	6.82309	7.06029	6.8069
	122	7.67839	7.49837	7.25372	7.13587	7.58147	7.33121		6.99945	7.18533	7.18305	7.04112	6.78093	7.22337
	123	7.35494	7.42179	7.36955	7.50361	6.8255	7.33272		6.93924	7.07023	7.19345	6.34528	7.27772	6.77006
	124	7.34579	7.32729	7.31805	7.54099	7.50654	7.19283		7.23428	7.20759	6.94489	6.82796	7.19367	6.99113
	125	7.25321	7.3913	7.16575	7.25985	7.32054	7.03577		6.6819	6.99094	6.76476	7.02392	7.04957	6.81146
	126	7.65353	7.51895	7.48379	7.12552	7.19793	7.39043		7.20595	7.11205	6.91614	6.83985	7.18895	6.99963
	127	7.44878	7.2023	7.44705	7.45996	7.43603	7.41993		7.02145	6.97305	6.73947	7.08783	6.81496	6.80313
	128	7.55064	7.39136	7.44168	6.9954	7.48931	7.16863		7.46149	7.09229	7.07114	6.99146	6.86946	6.5913
	129	7.67508	7.47456	7.55843	7.16444	7.24913	7.42196		7.08054	7.16763	7.19294	6.95498	6.85059	7.02652
	130	7.69112	7.19752	7.3849	7.21998	7.13926	7.50434		7.10638	6.87828	7.11722	7.0914	7.07117	7.24426
	131	6.90518	7.20855	7.26942	7.30556	7.69715	7.28937		6.85395	6.92136	7.18332	6.44439	6.91083	7.16357
	132	7.28264	7.40736	7.25127	7.22466	7.33946	7.80307		7.04744	7.38497	7.05106	6.93115	6.97866	6.79449
	133	7.74556	7.38575	7.42591	7.57545	7.2305	7.47083		7.07605	7.42562	7.12331	6.70498	7.20588	6.84805
	134	7.50953	7.16307	6.94494	7.1672	7.33639	7.9554		7.15219	7.32158	6.91527	7.06368	6.88029	6.45778
	135	7.37327	7.21667	7.23045	7.2818	7.30025	7.72806		7.2255	7.03105	7.06336	7.03533	6.54509	6.46404
	136	7.44685	7.44329	7.72252	6.91559	6.90445	7.24202		7.12513	7.04062	7.01146	6.79742	6.90357	6.93863
	137	7.36047	7.53514	7.26037	7.41311	7.32948	7.56804		7.14378	7.25819	6.92191	7.07558	6.81138	7.1619
	138	7.34425	7.45725	7.16392	7.35794	7.37808	7.43646		7.28065	7.12808	7.21757	7.03504	6.66939	6.8463
	139	7.21641	7.34893	7.37234	7.65365	7.29655	7.40226		7.16608	6.90126	7.03091	6.71769	6.83771	6.63206
	140	7.43352	7.31835	7.35797	7.47212	7.02889	7.18065		6.82358	7.63382	6.77523	7.12498	7.22857	7.01623
	141	7.20735	6.87405	7.35651	7.3373	7.4139	7.29156		7.10209	6.8523	6.9042	6.95728	7.00523	6.98783
	142	7.58412	7.54831	7.59136	7.12883	7.2867	7.33922		6.75815	6.86556	7.02183	7.01401	7.16138	6.80625
	143	7.55459	7.53745	7.23788	7.14265	7.28553	7.64086		7.40329	6.87829	7.03048	6.98839	7.00559	6.81479
	144	7.49835	7.37512	7.21114	7.41973	6.90628	7.39766		7.04319	7.39951	7.24096	6.89847	6.80365	6.87598
	145	7.38709	7.58432	7.48845	7.2396	7.30801	7.5277		7.05681	7.05549	7.03417	6.84533	7.06952	7.30311
	146	7.5579	7.3893	7.23912	7.49304	7.50331	7.26342		6.54319	7.13049	6.99658	6.73507	6.7184	6.91136
	147	7.18063	7.15488	7.35859	7.19952	7.40513	7.20001		7.26944	6.83334	7.02339	6.74176	7.13758	6.96497
	148	7.36094	7.36499	7.41046	6.91089	7.2793	7.63152		7.17927	7.18423	7.05305	7.11084	6.87706	6.9266
	149	7.49011	7.37238	7.44619	7.24946	7.13083	7.16857		7.13718	7.33874	6.86051	7.04527	7.21746	7.08542
	150	7.60379	7.44543	7.28933	7.28667	7.43754	7.40727		7.35867	6.98914	7.34731	6.8519	7.00146	7.25661
	151	7.16167	7.17677	7.32273	7.18703	7.67002	7.09852		7.44011	7.30438	7.17143	6.8453	7.03604	6.53791
	152	7.40297	7.13965	7.37027	7.4723	7.60907	7.6009			7.19864	6.7549	6.92847	6.73214	6.85111
	153	7.62318	7.43652	7.33167	7.22916	7.36948	7.418			7.03698	6.81113	7.16873	7.09212	6.79092
	154	7.09232	7.5836	7.09247	7.28972	7.11055	7.27122			6.89888	7.0959	7.35185	7.39185	6.80257
	155	7.36848	7.36549	6.76533	7.35953	7.47892	7.46461			7.10642	7.06832	6.93831	7.13951	6.53011
	156	7.49157	7.23788	7.79838	7.37552	7.43078	7.68873			7.10368	7.05768	6.86753	6.93913	7.27742
	157	7.36877	7.69466	7.42594	7.57385	7.26832	7.50196			6.94408	7.0825	7.07757	6.68299	6.88938
	158	7.44046	7.72691	7.36287	7.62493	7.4465	6.98609			7.05557	6.80917	6.93905	6.92041	7.13218
	159	7.27962	7.17231	7.26246	7.39611	7.37107	7.92631			7.26042	7.09781	6.736	7.05201	7.05553
	160	7.35499	7.03438	7.29167	7.59702	7.14421	7.72798			7.18094	6.97017	6.79631	7.1368	7.00884
	161	7.0934	7.5498	7.4399	7.32527	7.14977	7.52158			7.18158	7.12333	7.10475	6.93094	6.99119
	162	7.37155	7.4559	7.22032	7.26118	7.16203	7.20062			7.17222	6.88174	7.27843	7.12253	7.21914
	163	7.53833	7.21807	7.47867	7.39007	7.25875	7.15675			6.94339	7.183	6.88787	7.34125	6.95768
	164	7.63261	7.24149	7.54999	7.3764	7.05001	7.49786			7.16452	7.18148	6.88705	7.06068	7.28828
	165	7.0667	6.78747	7.25779	7.38882	7.33525	6.93722			7.01809	7.13639	7.13371	7.03202	6.98738
	166	7.43023	7.70247	7.23781	7.23168	7.27644	7.09928			7.1636	6.8055	7.12173	7.15888	6.66106
	167	7.32297	7.41186	7.56381	7.4801	7.37179	6.96873			7.16203	7.07632	7.0352	6.50906	6.97871
	168	7.47947	7.27659	7.41605	7.29636	7.04728	7.31514			7.41911	6.99351	6.9317	6.75593	7.13277
	169	7.14315	7.49669	7.52973	7.26287	7.78046	7.27898			7.31185	6.61491	6.69074	7.08074	7.19342
	170	7.36922	7.18561	7.5038	7.17191	7.64231	7.37755			7.21025	6.91864	6.98565	6.69015	6.74756
	171	7.55572	7.53265	7.39215	7.77199	7.21399	7.54045			7.56959	7.09172	6.93252	7.06126	6.82378
	172	7.00795	7.03333	7.78007	7.2331	7.24413	7.35354			6.98555	6.95714	6.71254	6.91973	7.14659
	173	7.17275	7.31162	7.76482	7.36592	7.19354	7.41176			7.05426	7.26257	7.00103	6.98813	7.19499
	174	6.95026	7.46171	7.44141	7.18127	7.53997	7.38745			7.00722	6.95448	6.70975	7.03796	7.2014
	175	7.59591	7.10741	7.391	7.68991	7.25122	7.23913			7.2327	7.08367	7.04878	6.99536	6.98144
	176	7.38241	7.5383	7.31715	7.37157	7.65367	7.55911			7.03177	6.97437	7.10566	6.76032	6.76615
	177	7.10597	7.40046	7.35369	7.3824	7.11335	7.13747			7.43122	7.11965	6.80388	7.39184	7.03471
	178	7.15355	7.51648	7.2398	7.68845	7.66428	7.34052			7.41706	6.82135	7.1878	6.95802	7.15768
	179	6.97805	7.50595	7.44141	7.30134	7.30753	7.2831			7.24872	6.92855	6.83211	6.88287	7.11647
	180	7.20104	7.51221	7.33897	7.3895	7.47379	7.032			7.61679	7.49579	6.94016	6.73867	6.98561
	181	7.33187	7.75694	7.37549	7.29362	7.35597	7.34034			6.86566	7.19128	7.10816	7.1935	7.09951
	182		7.33554	7.37748	7.4667	7.67672	7.22865			7.17091	6.99209	7.16967	6.85355	7.2198
	183		7.05015	7.26753	7.48349	7.21205	7.4847			6.99736	7.15369	6.85006	7.13322	6.84244
	184		7.272	7.4309	7.11789	7.2082	7.54614			6.64784	6.97568	6.71041	6.96025	6.71376
	185		7.27713	7.5305	7.42238	7.39431	7.78913			7.09002	7.21008	7.14559	7.06536	6.88955
	186		7.59732	7.08604	7.48197	7.21778	6.94471			7.03796	6.74803	7.27188	7.03782	7.22196
	187		7.38735	7.4922	7.52132	7.18676	7.23267			7.12606	7.14253	6.57296	6.95207	7.04694
	188		7.41129	7.23303	7.22985	7.38828	7.50634			7.23764	7.02248	6.55432	6.56488	7.00385
	189		7.3809	7.37861	7.451	6.8804	7.25355			7.0116	7.31327	7.22239	6.8685	6.94458
	190		7.51529	7.06676	7.35055	7.19836	7.48993			6.80369	6.66785	7.11163	6.4759	6.81299
	191		7.4216	7.58277	7.24725	7.32699	7.39646			7.12581	6.83671	7.38972	7.31137	6.73341
	192		7.48307	7.36106	7.37784	7.09003	7.52294			6.84086	7.20552	7.05589	7.18012	7.27809
	193		7.1268	7.2495	7.31199	7.67889	7.22107			7.09881	7.09858	6.97883	6.94422	7.26927
	194		7.23683	7.62243	7.41998	7.07818	7.26655			7.27871	7.25491	6.94836	6.74625	6.98778
	195		7.32451	7.08209	7.61649	7.38033	7.45453			7.02607	7.12821	6.91835	7.16021	6.83202
	196		7.26515	7.1075	7.34359	7.19817	7.45464			7.10975	7.19516	7.25797	6.89905	7.16058
	197		7.39132	7.17987	7.29996	7.17462	7.24468			7.14293	7.42086	6.93442	7.13756	6.97089
	198		7.53229	7.60917	7.28411	7.35454	7.11601			7.27901	7.19734	6.85573	6.97792	6.71023
	199		7.28691	7.53097	7.13002	7.19457	7.99717			7.10667	7.13523	6.77394	7.32062	6.91283
	200		7.43665	7.2842	7.77006	7.40748	7.21263			7.49069	6.99704	6.91827	7.28963	6.86917
	201		7.14317	7.59698	7.41776	7.25836	7.09456			6.38149	7.04633	7.14441	6.90591	6.83186
	202		7.49015	7.39413	7.01688	7.20456	7.41098			7.00971	7.05986	7.24447	6.86875	7.09731
	203		7.32589	7.35106	7.10224	7.51764	7.31719			7.40855	6.90582	6.84033	6.80779	6.70216
	204		7.40163	7.33338	7.48774	7.33074	7.37625			7.30783	6.8979	6.94933	7.09361	6.9191
	205		7.23511	7.36636	7.07795	7.32605	7.79814			6.93325	7.07394	7.23793	7.30476	7.24188
	206		7.37353	7.45847	7.45541	7.25143	7.04357			6.76189	7.25455	6.88473	7.22751	7.17314
	207		7.32623	7.48892	7.51878	7.29491	7.5527			7.13983	6.77136	6.92579	6.43698	7.24064
	208		7.32983	7.33426	7.48956	6.75797	7.24317			6.96406	7.13969	6.45762	6.76714	7.13904
	209		7.56955	7.92566	7.24661	7.6076	7.57454			7.08629	7.15831	7.54098	7.17277	6.92749
	210		6.82238	7.52334	7.61737	7.37741	7.21262			7.36281	7.25474	6.78366	7.20629	6.80385
	211		7.55523	7.60892	7.43153	7.5712	7.24133			7.29669	7.17673	7.16054	7.12914	6.93792
	212		7.40265	7.64451	7.39951	7.44014	7.35467			7.28246	6.42731	7.02272	7.23794	7.04396
	213		7.43361	7.64979	7.60267	7.80858	7.21046				7.17152	7.33827	7.09869	7.17351
	214		7.28904	7.20731	7.37133	7.83276	7.36066				6.95349	6.85812	6.96201	7.22015
	215		7.3454	7.46537	7.43563	7.38284	7.43987				7.06354	7.25142	7.23098	7.00439
	216		7.53046	7.45711	7.53057	7.54364	7.51284				7.06547	7.00936	7.30882	6.79576
	217		7.26055	7.35111	7.63415	7.30774	7.27887				7.24167	7.22489	7.14321	6.57509
	218		7.4025	7.20084	7.57784	7.57792	7.15477				7.36665	6.88659	7.02083	7.09915
	219		7.53801	7.14172	7.32606	7.44456	7.55603				7.12128	7.109	7.15535	6.33932
	220		7.58631	7.41027	7.23349	7.42256	7.42464				6.90195	7.18119	7.07281	7.12524
	221		7.287	7.45997	7.00942	7.28793	7.47166				7.23867	7.17365	7.45576	7.02521
	222		7.46047	7.30949	6.75617	7.17424	7.34422				6.83285	6.88935	7.21718	6.77647
	223		7.29123	7.43715	6.95526	7.51289	7.24866				7.04747	7.2003	7.16285	7.15795
	224		7.23221	7.34464	7.26782	7.31496	7.35796				7.1469	6.76009	7.18683	6.78651
	225		7.31151	7.34881	7.04071	7.17598	7.6511				7.46064	7.22257	6.75528	6.93929
	226		7.39058	7.4841	7.35878	7.38997	7.28006				7.36676	7.23863	7.05239	7.20187
	227		7.45932	7.5056	7.36202	7.18985	7.14682				7.05233	7.01082	7.11832	7.01981
	228		7.25283	7.05657	7.27166	7.47141	7.67886				6.69158	7.17719	6.90479	7.16318
	229		7.55514	7.14249	7.29702	7.31293	7.28618				7.13851	7.23191	6.40084	7.33396
	230		7.50233	6.81615	7.43789	7.81606	7.2946				7.04219	6.77282	6.70865	7.22553
	231		7.4446	7.45925	7.69528	7.44564	7.41851				7.26616	7.61059	6.86654	7.23992
	232		7.75075	7.38451	7.33666	7.42706	7.40511					7.47233	6.92824	6.95974
	233		7.44034	7.06758	7.51359	7.24298	6.90573					7.19716	7.01293	6.87234
	234		7.15273	7.23616	7.02527	7.39236	7.29654					7.07613	7.09028	7.19297
	235		7.25327	7.47474	7.47031	7.67814	7.42873					7.04996		6.77202
	236		7.39374	7.86325	7.44979	7.45867	7.11921					7.2242		6.72112
	237		7.26014	7.16866	7.37665	7.52123	7.01217					7.26628		7.10937
	238		7.36592	7.4366	7.23931	7.07809	7.60968					6.91004		7.02854
	239		7.3655	7.25086	7.31467	7.87982	7.4956					6.34536		7.27233
	240		7.06656	7.64756	7.5442	7.27869	7.47523					6.71226		6.75801
	241		7.34607	7.37811	7.34334	7.20192	6.91192					7.26818		6.83409
	242		7.45745	7.34014	7.21025	7.62997	7.34645					6.8294		6.78216
	243		7.23596	7.61951	7.47028	7.22981	7.73889					7.01237		6.56789
	244		7.20238	7.58073	6.7908	7.68033	7.47259					7.27626		7.57043
	245		7.39739	7.1407	7.50931	6.72048	7.80462					7.02473		7.14933
	246		7.58252	7.44957	7.12307	7.51601	7.65291					7.11318		6.8443
	247		7.36658	7.26864	7.3955	7.36525	7.16899					7.34149		7.07298
	248		7.4201	7.16082	7.23123	7.31397	7.61214							7.17976
	249		7.72769	7.59703	7.28819	7.4471	7.40735							7.03204
	250		7.41556	7.73239	7.22451	7.89086	7.36957
	251		7.54333	7.3829	7.5832	6.64606	7.50256
	252		7.65396	7.12689	7.64936	7.37493	7.55236
	253		7.69009	7.43455	7.50032	7.58739	7.28025
	254		7.62337	7.19389	7.049	7.40941	7.39029
	255		6.95707	7.04661	7.67	7.7546	7.80777
	256		7.72276	7.45256	7.31364	7.73979	7.40126
