# Supplementary material for: Acidity suppresses CD8 + T-cell function by perturbing IL-2, mTORC1, and c-Myc signaling
Source: EMBO J. 2024 Sep 16;43(21):8. doi: 10.1038/s44318-024-00235-w (PMC11535206; doi:10.1038/s44318-024-00235-w)
Supplement: Supplementary file 9 — Source data Fig. 7 [file 44318_2024_235_MOESM9_ESM.zip › Figure 7/7D/Fig7D.xls]

## Sheet: Fig7D
p-4E-BP1/4E-BP1 (% as compared to "pH7.4+ATP)
	pH7.4				pH6.6				pH7.4+ATP				pH6.6+ATP
Independent experiment	1	2	3	4	1	2	3	4	1	2	3	4	1	2	3	4
p-4E-BP1Thr37	0	0	0	0	0	0	0	0	100	100	100	100	151.741	154.923	159.489	191.866
p-4E-BP1Ser65	0	0	0	0	0	0	0	0	100	100	100	100	134.075	136.474	189.712	177.852
