# Supplementary material for: Acidity suppresses CD8 + T-cell function by perturbing IL-2, mTORC1, and c-Myc signaling
Source: EMBO J. 2024 Sep 16;43(21):8. doi: 10.1038/s44318-024-00235-w (PMC11535206; doi:10.1038/s44318-024-00235-w)
Supplement: Supplementary file 10 — Source data Fig. 8 [file 44318_2024_235_MOESM10_ESM.zip]

Archive with 29 entries (20 files):
- Figure 8/
- Figure 8/8A/
- Figure 8/8A/Fig8A.xls
- Figure 8/8B/
- Figure 8/8B/actin-20s+ladder.Tif
- Figure 8/8B/actin-45s.tif
- Figure 8/8B/cmyc-1min+ladder.Tif
- Figure 8/8B/cmyc-1min.tif
- Figure 8/8B/Fig8B.xls
- Figure 8/8B/p70s6k-30s+ladder.Tif
- Figure 8/8B/p70s6k-30s.tif
- Figure 8/8B/pp70s6k-6min30+ladder.Tif
- Figure 8/8B/pp70s6k-6min30.tif
- Figure 8/8C/
- Figure 8/8C/Fig8C.xls
- Figure 8/8D/
- Figure 8/8D/Fig8D.xls
- Figure 8/8E/
- Figure 8/8E/Actin-5s+ladder.Tif
- Figure 8/8E/Actin-5s.tif
- Figure 8/8E/Aldh-3s+ladder.Tif
- Figure 8/8E/Aldh-3s.tif
- Figure 8/8E/Fig8E.xls
- Figure 8/8F/
- Figure 8/8F/Fig8F.xls
- Figure 8/8G/
- Figure 8/8G/Fig8G.xls
- Figure 8/8H/
- Figure 8/8H/Fig8H.xls
