# Supplementary material for: Acidity suppresses CD8 + T-cell function by perturbing IL-2, mTORC1, and c-Myc signaling
Source: EMBO J. 2024 Sep 16;43(21):8. doi: 10.1038/s44318-024-00235-w (PMC11535206; doi:10.1038/s44318-024-00235-w)
Supplement: Supplementary file 10 — Source data Fig. 8 [file 44318_2024_235_MOESM10_ESM.zip › Figure 8/8A/Fig8A.xls]

## Sheet: Fig8A
Glutamine content (% as compared to"pH7.4+IL-2 8 hours")
		pH7.4				pH6.6				pH7.4+IL-2				pH6.6+IL-2
	Biological replicate	1	2	3	4	1	2	3	4	1	2	3	4	1	2	3	4
Time (hour)	0	26.7596	25.8601	32.2179	34.3515	26.7596	25.8601	32.2179	34.3515	26.7596	25.8601	32.2179	34.3515	26.7596	25.8601	32.2179	34.3515
	1	24.4069	28.0798	51.1038	56.0617	16.2676	18.7083	28.5902	32.743	21.72	22.9837	49.8663	60.9138	14.4418	13.2437	24.2841	30.5942
	4	63.2128	60.5904	61.9368	75.1006	38.9151	32.0787	37.1383	42.8828	56.7666	58.2523	80.3938	74.2975	29.0771	27.8877	38.905	39.9577
	8	76.944	81.7678	68.788	70.9424	47.9611	56.3801	46.8366	42.641	100	100	100	100	51.6313	56.7022	59.0914	52.7067
Glutamate content (% as compared to"pH7.4+IL-2 8 hours")
		pH7.4				pH6.6				pH7.4+IL-2				pH6.6+IL-2
	Biological replicate	1	2	3	4	1	2	3	4	1	2	3	4	1	2	3	4
Time (hour)	0	71.9514	67.5482	63.5074	46.5346	71.9514	67.5482	63.5074	46.5346	71.9514	67.5482	63.5074	46.5346	71.9514	67.5482	63.5074	46.5346
	1	82.93	74.358	88.2636	74.2123	59.1757	44.0169	61.895	42.3519	84.9335	76.0015	97.9425	83.1498	45.9389	51.4419	45.447	44.9771
	4	60.4736	67.5698	54.3666	55.38	41.7034	35.6796	40.339	29.2733	96.9704	86.5012	96.5784	72.2457	93.0894	42.7903	37.787	45.8938
	8	67.5281	53.4546	43.7536	44.5311	44.7466	50.2062	34.8914	36.3407	100	100	100	100	60.3803	51.6407	43.4541	51.3597
Proline content (% as compared to"pH7.4+IL-2 8 hours")
		pH7.4				pH6.6				pH7.4+IL-2				pH6.6+IL-2
	Biological replicate	1	2	3	4	1	2	3	4	1	2	3	4	1	2	3	4
Time (hour)	0	116.612	120.114	156.109	136.853	116.612	120.114	156.109	136.853	116.612	120.114	156.109	136.853	116.612	120.114	156.109	136.853
	1	108.184	94.8115	147.298	119.672	151.965	144.309	193.789	173.318	108.581	92.8207	141.468	127.288	133.058	151.354	181.243	153.572
	4	118.486	127.22	117.597	128.098	241.934	210.511	288.344	210.796	95.3705	100.619	114.543	104.763	214.432	160.771	255.519	238.752
	8	117.77	101.88	129.575	96.8447	246.517	233.337	260.954	204.741	100	100	100	100	197.951	185.961	231.443	203.363
