# Supplementary material for: Acidity suppresses CD8 + T-cell function by perturbing IL-2, mTORC1, and c-Myc signaling
Source: EMBO J. 2024 Sep 16;43(21):8. doi: 10.1038/s44318-024-00235-w (PMC11535206; doi:10.1038/s44318-024-00235-w)
Supplement: Supplementary file 10 — Source data Fig. 8 [file 44318_2024_235_MOESM10_ESM.zip › Figure 8/8B/Fig8B.xls]

## Sheet: Fig8B
p-p70S6K/p70S6K (% as compared to"pH7.4 2000uM Gln")
		pH7.4				pH7.4+NaCl				pH6.6
	Biological replicate	1	2	3	4	1	2	3	4	1	2	3	4
Glutamine (μM)	0	23.678	13.8803	21.4332	16.9995					4.88198	8.00661	6.32395	10.737
	2	30.5479	22.2091	25.7725	22.6433
	20	45.8767	32.6081	35.5939	34.0159
	200	67.7297	71.7235	80.2529	76.8825
	2000	100	100	100	100	130.377	113.027	133.9	100.036	9.74188	11.983	20.1925	15.7245
c-Myc/b-actin (% as compared to"pH7.4 2000uM Gln")
		pH7.4				pH7.4+NaCl				pH6.6
	Biological replicate	1	2	3	4	1	2	3	4	1	2	3	4
Glutamine (μM)	0	17.0799	24.2798	11.5171	18.7826					5.07317	6.63259	6.10706	6.57457
	2	22.293	34.076	18.3219	20.2086
	20	38.5816	49.4697	39.6607	39.6329
	200	69.6013	68.7712	70.2404	69.6634
	2000	100	100	100	100	84.7935	81.8515	98.2907	102.962	9.41838	12.8413	17.6422	17.743
