# Supplementary material for: Acidity suppresses CD8 + T-cell function by perturbing IL-2, mTORC1, and c-Myc signaling
Source: EMBO J. 2024 Sep 16;43(21):8. doi: 10.1038/s44318-024-00235-w (PMC11535206; doi:10.1038/s44318-024-00235-w)
Supplement: Supplementary file 10 — Source data Fig. 8 [file 44318_2024_235_MOESM10_ESM.zip › Figure 8/8C/Fig8C.xls]

## Sheet: Fig8C
Glutamine content (% as compared to"pH7.4 2000uM Gln")
		pH7.4				pH7.4+NaCl				pH6.6
	Biological replicate	1	2	3	4	1	2	3	4	1	2	3	4
Glutamine (μM)	0	0	0.183036	0	0					11.1259	0	0.19843	0
	2	0.719244	0	0	0.319307
	20	0.960006	0	0.275606	0.708287
	200	1.39836	2.31657	1.94272	3.18584
	2000	100	100	100	100	154.305	140.022	141.39	145.228	82.8195	63.2813	55.4165	87.5197
Glutamate content (% as compared to"pH7.4 2000uM Gln")
		pH7.4				pH7.4+NaCl				pH6.6
	Biological replicate	1	2	3	4	1	2	3	4	1	2	3	4
Glutamine (μM)	0	40.7706	45.6665	39.0101	45.7459					20.2107	21.2856	25.3526	29.6687
	2	41.8612	45.736	39.9586	43.3157
	20	46.2031	44.1613	44.9081	48.9698
	200	66.2027	69.8945	68.8281	75.9212
	2000	100	100	100	100	107.214	96.5241	120.395	112.29	62.4861	50.7632	66.8559	83.7085
Aspartate content (% as compared to"pH7.4 2000uM Gln")
		pH7.4				pH7.4+NaCl				pH6.6
	Biological replicate	1	2	3	4	1	2	3	4	1	2	3	4
Glutamine (μM)	0	43.4296	48.2605	49.8183	52.3203					0	5.27368	15.3379	12.3327
	2	54.8702	53.924	47.3515	53.2138
	20	48.9685	51.0773	58.7246	55.3386
	200	78.6022	83.4525	83.4979	97.6455
	2000	100	100	100	100	115.412	121.526	123.892	125.219	19.475	28.4373	47.7776	52.1011
Proline content (% as compared to"pH7.4 2000uM Gln")
		pH7.4				pH7.4+NaCl				pH6.6
	Biological replicate	1	2	3	4	1	2	3	4	1	2	3	4
Glutamine (μM)	0	33.618	38.7378	37.8328	45.0921					87.5845	75.4283	79.2149	101.348
	2	43.1718	39.9724	37.6077	42.8964
	20	36.0901	38.9172	38	45.7413
	200	46.259	52.1521	53.911	65.168
	2000	100	100	100	100	111.019	101.326	104.011	108.007	235.832	224.22	230.27	304.126
