# Supplementary material for: Acidity suppresses CD8 + T-cell function by perturbing IL-2, mTORC1, and c-Myc signaling
Source: EMBO J. 2024 Sep 16;43(21):8. doi: 10.1038/s44318-024-00235-w (PMC11535206; doi:10.1038/s44318-024-00235-w)
Supplement: Supplementary file 10 — Source data Fig. 8 [file 44318_2024_235_MOESM10_ESM.zip › Figure 8/8D/Fig8D.xls]

## Sheet: Fig8D
Percentage of amino acid pool that incorporated 13C (% as compared to total amino acid content)
	7.4				6.6				7.4+IL2				6.6+IL2
Biological replicate	1	2	3	4	1	2	3	4	1	2	3	4	1	2	3	4
Gln	98.2632	98.2309	98.376	98.2472	98.0195	98.2149	97.9098	98.2028	99.1247	99.1806	98.989	98.9414	98.6581	98.6977	98.5194	98.4741
Glu	82.5205	82.5678	85.2109	81.8016	79.2624	80.7186	83.0279	79.7892	89.4479	90.0288	90.4873	87.8502	84.3265	84.5442	86.6075	81.4757
Asp	76.8837	77.3162	81.3324	77.433	72.2023	73.6294	77.1334	72.3282	81.6316	82.8192	84.5415	81.2981	77.2917	76.7724	81.066	73.9423
Pro	64.1779	63.6063	69.1412	60.8352	65.4385	67.4065	74.7343	69.6887	75.4802	75.0883	72.2878	71.3395	70.2107	70.1266	76.5467	70.0232
