# Supplementary material for: Acidity suppresses CD8 + T-cell function by perturbing IL-2, mTORC1, and c-Myc signaling
Source: EMBO J. 2024 Sep 16;43(21):8. doi: 10.1038/s44318-024-00235-w (PMC11535206; doi:10.1038/s44318-024-00235-w)
Supplement: Supplementary file 10 — Source data Fig. 8 [file 44318_2024_235_MOESM10_ESM.zip › Figure 8/8E/Fig8E.xls]

## Sheet: Fig8E
P5CS/b-actin (% as compared to "pH7.4+IL-2 miR Scramble")
	miR Scramble				miR P5CS
Biological replicate	1	2	3	4	1	2	3	4
pH7.4	118.541	116.42	128.808	80.7057	21.4873	13.4851	14.4205	19.4264
pH6.6	94.9986	95.8257	96.522	76.23	26.933	16.4674	11.3016	17.677
pH7.4+IL-2	100	100	100	100	21.8464	11.4642	10.9304	23.6725
pH6.6+IL-2	81.7757	77.8301	86.0332	105.933	20.3087	10.0136	10.714	16.9265
Proline content (% as compared to "pH7.4+IL-2 miR Scramble")
	miR Scramble				miR P5CS
Biological replicate	1	2	3	4	1	2	3	4
pH7.4+IL-2	100	100	100	100	26.2638	36.7749	50.9342	42.653
pH6.6+IL-2	174.838	166.998	224.017	168.426	47.8627	59.4112	79.7229	56.0656
