# Supplementary material for: Acidity suppresses CD8 + T-cell function by perturbing IL-2, mTORC1, and c-Myc signaling
Source: EMBO J. 2024 Sep 16;43(21):8. doi: 10.1038/s44318-024-00235-w (PMC11535206; doi:10.1038/s44318-024-00235-w)
Supplement: Supplementary file 10 — Source data Fig. 8 [file 44318_2024_235_MOESM10_ESM.zip › Figure 8/8F/Fig8F.xls]

## Sheet: Fig8F
Glutamine content (% as compared to "pH7.4+IL-2 miR Scramble")
	miR Scramble				miR P5CS
Biological replicate	1	2	3	4	1	2	3	4
pH7.4+IL-2	100	100	100	100	94.0366	101.927	143.397	118.391
pH6.6+IL-2	88.6606	65.583	81.5928	61.8738	81.6806	84.0979	97.5083	80.913
Glutamate content (% as compared to "pH7.4+IL-2 miR Scramble")
	miR Scramble				miR P5CS
Biological replicate	1	2	3	4	1	2	3	4
pH7.4+IL-2	100	100	100	100	82.6763	107.893	134.152	108.606
pH6.6+IL-2	51.0851	49.6123	55.9187	39.2773	46.598	58.1907	60.6086	43.4806
Aspartate content (% as compared to "pH7.4+IL-2 miR Scramble")
	miR Scramble				miR P5CS
Biological replicate	1	2	3	4	1	2	3	4
pH7.4+IL-2	100	100	100	100	70.5821	80.5046	105.243	99.7702
pH6.6+IL-2	53.8789	53.6233	65.8434	40.5979	43.5057	51.9904	52.8898	43.7943
Alanine content (% as compared to "pH7.4+IL-2 miR Scramble")
	miR Scramble				miR P5CS
Biological replicate	1	2	3	4	1	2	3	4
pH7.4+IL-2	100	100	100	100	145.359	179.284	214.946	192.32
pH6.6+IL-2	110.679	100.932	110.576	81.5088	177.438	207.873	204.91	191.277
