# Supplementary material for: Acidity suppresses CD8 + T-cell function by perturbing IL-2, mTORC1, and c-Myc signaling
Source: EMBO J. 2024 Sep 16;43(21):8. doi: 10.1038/s44318-024-00235-w (PMC11535206; doi:10.1038/s44318-024-00235-w)
Supplement: Supplementary file 10 — Source data Fig. 8 [file 44318_2024_235_MOESM10_ESM.zip › Figure 8/8G/Fig8G.xls]

## Sheet: Fig8G
p-p70S6K/p70S6K (% as compared to "pH7.4+IL-2 miR Scramble")
	miR Scramble				miR P5CS
Biological replicate	1	2	3	4	1	2	3	4
pH7.4	0.0101398	0.00585693	0.00992408	0.00566627	0.00803648	0.00361383	0.00815085	0.00566627
pH6.6	0.00887778	0.00668306	0.0100248	0.00566627	0.00809628	0.00417391	0.00815303	0.00566627
pH7.4+IL-2	100	100	100	100	68.6599	86.7663	125.715	104.928
pH6.6+IL-2	21.5189	13.0302	0.00940122	0.00566627	14.029	11.8608	0.00747007	0.00566627
c-Myc/b-actin (% as compared to "pH7.4+IL-2 miR Scramble")
	miR Scramble				miR P5CS
Biological replicate	1	2	3	4	1	2	3	4
pH7.4	0.00405447	0.00528255	1.11725	0.944267	0.00395656	13.551	5.4431	2.06485
pH6.6	0.00422514	0.00528255	3.25682	2.90491	0.00422659	26.2271	5.05703	4.56791
pH7.4+IL-2	100	100	100	100	115.064	174	104.657	156.433
pH6.6+IL-2	26.8425	30.394	22.8685	23.9095	30.0473	41.4724	25.6763	20.7261
