# Supplementary material for: Acidity suppresses CD8 + T-cell function by perturbing IL-2, mTORC1, and c-Myc signaling
Source: EMBO J. 2024 Sep 16;43(21):8. doi: 10.1038/s44318-024-00235-w (PMC11535206; doi:10.1038/s44318-024-00235-w)
Supplement: Supplementary file 10 — Source data Fig. 8 [file 44318_2024_235_MOESM10_ESM.zip › Figure 8/8H/Fig8H.xls]

## Sheet: Fig8H
Glutamine uptake in HBSS medium at room temperature (% as compared to "pH7.4")
Biological replicate	pH7.4	pH7	pH6.6	pH6.2
1	100	106.059	88.822	70.212
2	100	104.192	91.6976	79.3413
3	100	102.292	89.192	77.4747
4	100	121.227	93.3386	92.9721
5	100	92.8772	87.3422	68.7412
6	100	100.012	96.2827	75.5356
7	100	105.861	107.101	95.0099
8	100	105.046	97.0883	91.4114
Glutamine uptake in complete medium including IL-2 at 37°C (% as compared to "pH7.4")
Biological replicate	pH7.4	pH7.4+NaCl	pH7	pH6.6	pH6.2
1	100	99.5669	63.0043	54.9122	48.4842
2	100	95.8022	82.05	61.4988	62.0397
3	100	76.0068	70.9199	53.0309	47.944
4	100	79.8375	67.3438	49.2128	40.4774
5	100	99.4796	70.4089	59.8265	53.8786
6	100	86.4527	79.0654	67.6422	50.177
7	100	93.1759	71.4681	62.5046	57.5433
8	100	72.9567	61.6415	57.0398	51.9231
